# Supplementary material for: Adipose tissue-secreted Spz5 promotes distal tumor progression via Toll-6-mediated Hh pathway activation in Drosophila
Source: EMBO J. 2025 Jun 23;44(15):4301–30. doi: 10.1038/s44318-025-00489-y (PMC12317064; doi:10.1038/s44318-025-00489-y)
Supplement: Supplementary file 4 — Dataset EV1 [file 44318_2025_489_MOESM4_ESM.xlsx]

## Sheet: Table Legend 
Dataset EV1: Bulk RNA-seq analysis data and upregulated ligands
To investigate transcriptional changes in ​​Toll-6ACT+YkiS168A tumors​​, we performed Bulk RNA-seq analysis on Drosophila larval ​​Toll-6ACT+YkiS168A tumors​​ compared to ​​YkiS168A controls​​. Sheet 1​​ displays changes in gene RNA levels between the two groups, along with their ​​FoldChange​​ values. ​​Sheet 2​​ lists the ​​Top 16 ligands​​ with ​​upregulated RNA expression​​ in ​​Toll-6ACT+Yki…

## Sheet: Sheet 1 RNA-seq analysis
Bulk RNA-seq of Toll-6ACT+YkiS168A tumors versus YkiS168A controls identified differentially expressed genes and fold changes
		YkiS168A				Toll-6ACT+YkiS168A
FLYBASE	SYMBOL	#1	#2	#3	#4	#1	#2	#3	#4	log2FoldChange	padj	group
FBgn0036906	CG14102	117.974	138.749	144.418	119.817	125.163	144.987	123.042	127.828	8.08E-05	0.999628	NOT_CHANGE
FBgn0036494	Toll-6	33.321	27.2058	19.8574	25.2738	179212	181720	193528	196388	12.7942	0	UP
FBgn0039319	CG13659	0	3.62744	0	0	392.461	448.921	493.265	476.554	8.95642	1.89E-33	UP
FBgn0036324	CG12520	0.900568	0	0	0	95.4634	132.099	113.154	152.497	8.80045	1.94E-16	UP
FBgn0036923	CG17732	0	0	0	0	58.3388	65.5124	87.8869	77.3699	8.75109	4.63E-16	UP
FBgn0039807	CG15546	0.900568	0.906859	1.80522	0	190.927	339.376	428.448	427.216	8.57087	1.77E-28	UP
FBgn0033592	CG13215	1.80114	0.906859	0.90261	0.936068	205.777	448.921	407.575	510.193	8.43073	2.62E-33	UP
FBgn0051436	CG31436	2.7017	2.72058	0	2.8082	474.135	461.809	572.363	540.468	7.96414	3.61E-57	UP
FBgn0039806	CG15545	0	0	0	0	11.6678	45.1069	32.9576	40.3669	7.59898	6.28E-11	UP
FBgn0037405	CG1077	0.900568	0.906859	0.90261	0.936068	114.556	190.093	192.253	188.379	7.55395	7.00E-23	UP
FBgn0039525	CG5646	2.7017	0.906859	0	2.8082	178.198	341.524	319.688	347.604	7.53878	1.15E-36	UP
FBgn0030904	upd2	3.60227	0.906859	1.80522	0.936068	199.412	306.083	338.364	376.758	7.38737	2.83E-40	UP
FBgn0035545	CG12607	1.80114	0	0	0	55.1566	53.6987	79.0982	78.4912	7.19061	3.57E-11	UP
FBgn0032772	CG17350	0.900568	0.906859	0	0.936068	42.4282	104.175	98.8727	136.799	7.12619	1.28E-14	UP
FBgn0267408	AOX1	12.608	32.6469	18.0522	15.9132	1821.23	2921.21	2626.72	3446.88	7.09265	8.22E-95	UP
FBgn0267173	lncRNA:CR45613	0	0	0	0	14.8499	23.6274	21.9717	29.1539	7.06044	6.74E-10	UP
FBgn0030905	CG15059	0	0	0.90261	0.936068	26.5176	44.0329	67.0137	70.6421	6.83404	1.09E-09	UP
FBgn0039323	CG10559	5.40341	12.696	2.70783	5.61641	648.09	764.67	787.686	770.335	6.81242	1.13E-123	UP
FBgn0262361	CG43059	0	0	0	0	19.0927	13.9617	16.4788	24.6687	6.78879	4.51E-09	UP
FBgn0030385	Ir11a	0.900568	0	0.90261	0.936068	75.31	73.0302	59.3236	94.1894	6.78613	2.74E-14	UP
FBgn0067407	Or98P	0	0	0	0	18.032	18.2576	19.7745	15.6982	6.742	4.58E-09	UP
FBgn0033096	Zip42C.1	0	0	0	0	6.36423	23.6274	18.676	22.4261	6.72675	2.56E-08	UP
FBgn0260011	NimC4	0.900568	0	0	0	9.54634	27.9233	26.3661	52.7012	6.71783	1.89E-08	UP
FBgn0039448	TwdlQ	0	0	0	0	29.6997	13.9617	18.676	6.72782	6.68854	4.55E-08	UP
FBgn0039551	Or98a	0	3.62744	0	0.936068	101.828	102.028	120.844	114.373	6.58982	7.88E-22	UP
FBgn0050446	Tdc2	9.90625	9.97545	3.61044	9.36068	532.474	745.338	895.347	925.075	6.56063	8.21E-109	UP
FBgn0050416	CG30416	0	0	0	0	16.9713	15.0356	6.59151	22.4261	6.50735	8.16E-08	UP
FBgn0011676	Nos	7.20454	4.5343	1.80522	7.48854	425.343	445.699	487.772	547.196	6.50598	1.13E-88	UP
FBgn0037934	CG6830	2.7017	3.62744	0.90261	3.74427	246.083	249.162	206.534	233.231	6.41795	1.56E-47	UP
FBgn0051370	CG31370	4.50284	5.44116	4.51305	2.8082	321.393	401.666	360.336	380.122	6.40129	8.06E-73	UP
FBgn0035873	CG13670	0.900568	0	0	0	19.0927	19.3315	25.2675	29.1539	6.39039	1.94E-08	UP
FBgn0031801	CG9498	0	0	0	0	4.24282	12.8877	5.49293	30.2752	6.29915	2.65E-06	UP
FBgn0053542	upd3	6.30398	2.72058	4.51305	12.1689	345.79	494.028	492.166	672.782	6.29337	5.23E-77	UP
FBgn0000355	Cp15	0.900568	0.906859	0.90261	0.936068	37.1247	67.6604	80.1968	98.6746	6.28062	1.06E-14	UP
FBgn0039064	CG4467	66.642	55.3184	61.3775	48.6755	5216.55	3734.21	4136.18	4394.38	6.23407	0	UP
FBgn0051288	CG31288	0	0	0	0.936068	15.9106	18.2576	20.8731	23.5474	6.15011	8.52E-08	UP
FBgn0058100	CR40100	0	0	0	0	12.7285	8.59179	13.183	11.213	6.09101	4.96E-07	UP
FBgn0032536	Ance-3	0	0.906859	0.90261	0	8.48564	27.9233	39.5491	48.216	6.08835	3.29E-07	UP
FBgn0265715	lncRNA:CR44522	0	0	0	0	15.9106	8.59179	8.78869	11.213	6.05331	8.11E-07	UP
FBgn0039316	CG11893	8.10511	12.696	6.31827	4.68034	543.081	503.694	516.335	500.101	6.01579	2.20E-116	UP
FBgn0030623	PPYR1	0	0	0	0	10.607	10.7397	8.78869	12.3343	5.98454	9.29E-07	UP
FBgn0265823	lncRNA:CR44612	0	1.81372	0.90261	0	31.8211	35.4411	46.1406	56.0651	5.95282	1.16E-10	UP
FBgn0039331	ND-49L	0	0	0.90261	0	11.6678	13.9617	24.1689	14.5769	5.86259	7.33E-07	UP
FBgn0259977	Tdc1	38.7244	27.2058	22.5653	20.5935	1039.49	1587.33	1673.15	1856.88	5.81722	1.36E-96	UP
FBgn0263316	Mrp4	68.4432	81.6173	55.0592	43.0591	3802.63	3528	3290.26	3284.3	5.80577	0	UP
FBgn0261990	CG42808	6.30398	6.34802	6.31827	0.936068	137.892	315.748	268.055	365.545	5.7656	3.78E-28	UP
FBgn0000078	Amy-d	0	0.906859	0	0	9.54634	16.1096	9.88727	24.6687	5.76511	1.97E-06	UP
FBgn0031367	c-cup	0.900568	0.906859	0	0	25.4569	20.4055	28.5632	21.3047	5.71502	4.48E-07	UP
FBgn0263869	lncRNA:CR43716	0	0	0	0	2.12141	11.8137	6.59151	14.5769	5.70785	2.81E-05	UP
FBgn0032972	CG10834	0	0	0	0	6.36423	7.51782	14.2816	6.72782	5.70059	9.16E-06	UP
FBgn0029590	CG14811	0	0	0	0	4.24282	13.9617	9.88727	6.72782	5.69837	1.24E-05	UP
FBgn0001258	Ldh	175.611	218.553	156.152	152.579	8113.33	9745.24	8850.21	8914.36	5.66279	0	UP
FBgn0038088	CG10126	35.1222	27.2058	31.5914	28.082	1276.03	1309.17	1634.7	1376.96	5.51847	2.57E-268	UP
FBgn0037850	CG14695	4.50284	8.16173	0.90261	1.87214	116.678	191.167	176.872	209.684	5.48631	8.27E-39	UP
FBgn0034639	CG15673	7.20454	2.72058	3.61044	6.55248	159.106	241.644	223.013	235.474	5.42065	8.31E-52	UP
FBgn0262473	Tl	1218.47	1132.67	1312.4	1301.13	50177.7	48900.2	52868.3	52073.3	5.36097	0	UP
FBgn0026403	Ndg	1.80114	7.25488	5.41566	3.74427	162.288	165.392	164.788	233.231	5.31465	1.31E-45	UP
FBgn0034755	CG3746	1.80114	3.62744	0.90261	0.936068	44.5496	81.622	70.3095	90.8255	5.29995	7.08E-19	UP
FBgn0034844	CG9861	0.900568	2.72058	9.0261	0	79.5528	121.359	112.056	165.953	5.23746	2.87E-11	UP
FBgn0054002	CG34002	0.900568	1.81372	0	0.936068	20.1534	46.1809	36.2533	34.7604	5.23493	3.98E-10	UP
FBgn0034582	Cht9	0	0	0	0	2.12141	3.22192	14.2816	5.60651	5.23146	0.000375693	UP
FBgn0031442	Prosbeta4R1	0	0	0	0	5.30352	6.44384	4.39434	8.97042	5.22546	0.000104956	UP
FBgn0004956	upd1	45.929	31.7401	35.2018	34.6345	1046.92	1211.44	1319.4	1485.73	5.1002	5.80E-220	UP
FBgn0053329	Sp212	1.80114	9.97545	3.61044	1.87214	91.2206	149.282	165.886	186.136	5.09712	1.87E-32	UP
FBgn0010041	GstD5	0	0.906859	1.80522	0.936068	19.0927	46.1809	16.4788	42.6095	5.0916	8.07E-09	UP
FBgn0051296	CG31296	0	0	0	0.936068	3.18211	10.7397	13.183	10.0917	5.07042	9.06E-05	UP
FBgn0259226	CG42326	80.1506	93.4065	84.8454	75.8215	1912.45	2928.73	2911.25	3324.66	5.05015	5.88E-221	UP
FBgn0017448	CG2187	0	0	0	0	1.0607	3.22192	12.0844	5.60651	5.03166	0.00107398	UP
FBgn0040028	CG17450	0	0	0	0	5.30352	2.14795	6.59151	7.84912	5.0267	0.000401814	UP
FBgn0035510	Cpr64Aa	0	0.906859	0.90261	2.8082	13.7892	42.959	39.5491	49.3373	4.99362	5.76E-10	UP
FBgn0284414	lncRNA:CR46328	0	0.906859	0	0	7.42493	7.51782	5.49293	14.5769	4.98282	0.000105125	UP
FBgn0085425	CG34396	0.900568	3.62744	3.61044	1.87214	31.8211	95.5837	72.5067	112.13	4.95972	1.70E-17	UP
FBgn0041237	Gr58c	0	0	0	0	5.30352	6.44384	3.29576	5.60651	4.94503	0.000410869	UP
FBgn0039464	CG6330	36.0227	21.7646	22.5653	27.146	735.068	833.404	849.207	885.829	4.94095	2.27E-202	UP
FBgn0037013	CG13250	3.60227	3.62744	1.80522	2.8082	70.0065	77.3261	90.084	121.101	4.91821	4.20E-25	UP
FBgn0044817	Ste12DOR	0	0.906859	1.80522	0	18.032	21.4795	12.0844	29.1539	4.88466	8.61E-07	UP
FBgn0030588	CG9521	1.80114	3.62744	2.70783	0.936068	44.5496	81.622	79.0982	62.7929	4.87894	3.04E-19	UP
FBgn0259219	CG42319	27.9176	21.7646	24.3705	12.1689	562.173	632.571	655.856	689.601	4.8756	1.85E-158	UP
FBgn0034756	Cyp6d2	35.1222	39.9018	33.3966	38.3788	798.711	1134.12	1191.97	1169.52	4.87078	1.14E-177	UP
FBgn0034740	nsr	22.5142	19.9509	18.9548	24.3378	477.317	665.864	678.926	673.903	4.86409	5.73E-133	UP
FBgn0035982	CG4461	0	0.906859	0.90261	0	3.18211	6.44384	31.859	11.213	4.8519	0.00031402	UP
FBgn0051664	CG31664	0.900568	2.72058	0	0.936068	37.1247	22.5535	28.5632	38.1243	4.79306	2.80E-10	UP
FBgn0267954	lncRNA:CR46234	0.900568	0	0	0	6.36423	5.36987	7.6901	11.213	4.79004	0.000215624	UP
FBgn0265979	lncRNA:CR44758	0	0	0	0	4.24282	6.44384	3.29576	4.48521	4.78411	0.000877657	UP
FBgn0034972	CG10339	2.7017	2.72058	7.22088	2.8082	64.703	107.397	136.225	117.737	4.78139	6.83E-27	UP
FBgn0028886	CG15279	128.781	142.377	114.632	131.05	2820.41	3465.71	3614.35	3750.76	4.72323	0	UP
FBgn0033443	CG1698	76.5483	71.6419	85.748	78.6297	1158.29	2010.48	2576.18	2473.59	4.71658	9.80E-65	UP
FBgn0262532	CR43086	0.900568	2.72058	1.80522	0	23.3355	47.2549	34.0562	38.1243	4.70744	2.62E-11	UP
FBgn0040905	CG15578	0	0	0	0	6.36423	2.14795	3.29576	5.60651	4.6986	0.00162776	UP
FBgn0085404	CG34375	0	0	0	0	1.0607	7.51782	6.59151	2.24261	4.69857	0.0030472	UP
FBgn0050281	CG30281	3.60227	3.62744	3.61044	2.8082	65.7637	78.4001	104.366	106.524	4.69808	7.43E-26	UP
FBgn0032140	CG13117	65.7415	39.9018	43.3253	32.7624	694.761	1279.1	1288.64	1345.56	4.66337	7.32E-51	UP
FBgn0033702	CG8854	30.6193	7.25488	13.5392	15.9132	300.179	379.113	484.476	533.74	4.65531	2.08E-28	UP
FBgn0033667	reb	7.20454	11.7892	11.7339	11.2328	213.202	244.866	281.238	313.965	4.65009	6.31E-69	UP
FBgn0053125	CG33125	0	0.906859	0.90261	0.936068	13.7892	15.0356	24.1689	15.6982	4.64963	2.62E-06	UP
FBgn0036690	Ilp8	9.90625	18.1372	7.22088	10.2967	276.844	307.157	306.505	242.201	4.636	7.04E-78	UP
FBgn0032040	CG13386	0	0.906859	0	0	7.42493	5.36987	8.78869	5.60651	4.62039	0.000421811	UP
FBgn0266626	asRNA:CR45133	0	1.81372	0	0.936068	10.607	10.7397	18.676	26.9113	4.60976	7.82E-06	UP
FBgn0053648	CG33648	0	0	0	0	3.18211	5.36987	2.19717	5.60651	4.60742	0.00219783	UP
FBgn0035544	CG15021	59.4375	53.5047	41.5201	17.7853	305.483	1101.9	1238.11	1554.13	4.60717	7.46E-15	UP
FBgn0031089	CG9572	39.625	50.7841	31.5914	30.8902	519.745	888.177	979.939	1160.55	4.53602	6.68E-48	UP
FBgn0036939	CG7365	0	2.72058	1.80522	0.936068	7.42493	46.1809	19.7745	52.7012	4.52657	1.27E-07	UP
FBgn0034884	Eglp3	0	0	0	0	2.12141	3.22192	6.59151	3.36391	4.51028	0.00344481	UP
FBgn0250822	CG34222	0	0.906859	1.80522	0	10.607	24.7014	9.88727	16.8195	4.50526	1.38E-05	UP
FBgn0033602	Cpr47Ee	0	2.72058	0	0.936068	6.36423	24.7014	21.9717	28.0326	4.47248	2.57E-06	UP
FBgn0267281	lncRNA:CR45717	1.80114	0	0.90261	0.936068	13.7892	23.6274	15.3802	26.9113	4.44961	4.20E-07	UP
FBgn0035641	CG5568	0.900568	0	3.61044	2.8082	24.3962	24.7014	52.7321	54.9438	4.42354	5.27E-11	UP
FBgn0262620	lncRNA:CR43144	61.2386	109.73	81.2349	57.1001	1942.15	1499.27	1551.2	1621.4	4.41745	3.90E-175	UP
FBgn0267039	lncRNA:CR45483	0	0	0	0	4.24282	0	5.49293	4.48521	4.40506	0.0136941	UP
FBgn0033598	Cpr47Eb	0.900568	2.72058	0.90261	0.936068	7.42493	42.959	25.2675	37.003	4.36428	8.79E-08	UP
FBgn0037012	Rcd2	115.273	101.568	119.145	103.904	1600.6	2300.45	2301.54	2658.61	4.33184	1.52E-192	UP
FBgn0265914	asRNA:CR44703	0	0	0	0.936068	3.18211	2.14795	12.0844	4.48521	4.30594	0.00326964	UP
FBgn0052774	Muc4B	0.900568	0	0	0	3.18211	6.44384	5.49293	6.72782	4.30284	0.00173241	UP
FBgn0041248	Gr23a	0	0	0	0	0	3.22192	2.19717	7.84912	4.30258	0.0227937	UP
FBgn0031469	CG18558	4.50284	5.44116	7.22088	8.42461	105.01	121.359	123.042	152.497	4.29632	5.77E-38	UP
FBgn0035512	Cpr64Ac	1.80114	9.06859	1.80522	5.61641	62.5816	80.5481	93.3798	121.101	4.2919	5.55E-23	UP
FBgn0051459	CG31459	0	0	0	0	3.18211	2.14795	3.29576	4.48521	4.28755	0.00662295	UP
FBgn0051414	Gba1b	14.4091	15.4166	19.8574	19.6574	287.451	287.825	391.097	385.728	4.28601	1.76E-82	UP
FBgn0032973	CG6675	1.80114	0	0.90261	3.74427	18.032	21.4795	49.4364	33.6391	4.25938	4.34E-09	UP
FBgn0039040	CG13833	0	1.81372	0.90261	0	9.54634	8.59179	21.9717	11.213	4.23079	7.06E-05	UP
FBgn0265928	lncRNA:CR44717	0	0	0.90261	0	2.12141	7.51782	4.39434	6.72782	4.22933	0.0028567	UP
FBgn0265301	lncRNA:CR44274	0.900568	0	0	1.87214	7.42493	17.1836	13.183	13.4556	4.22474	5.12E-05	UP
FBgn0051219	CG31219	0.900568	0.906859	0	0	3.18211	7.51782	12.0844	11.213	4.21864	0.00123776	UP
FBgn0266044	lncRNA:CR44809	0.900568	1.81372	0.90261	0.936068	20.1534	13.9617	19.7745	30.2752	4.20556	1.42E-07	UP
FBgn0085194	CG34165	7.20454	14.5098	7.22088	6.55248	128.345	147.134	204.337	171.559	4.1958	1.11E-42	UP
FBgn0031975	Tg	38.7244	48.0635	38.8122	43.0591	512.32	826.96	839.32	891.436	4.18608	1.65E-106	UP
FBgn0034566	CG9313	2.7017	0.906859	6.31827	0.936068	47.7317	46.1809	49.4364	54.9438	4.18141	1.97E-16	UP
FBgn0052208	825-Oak	0	0	0	0	0	2.14795	6.59151	3.36391	4.17107	0.0293107	UP
FBgn0032286	CG7300	0	0	0	0	3.18211	2.14795	2.19717	4.48521	4.16151	0.0106421	UP
FBgn0033464	CG1441	0	0	0	0	2.12141	4.2959	1.09859	4.48521	4.16063	0.0133617	UP
FBgn0032010	CG8086	37.8239	46.2498	43.3253	45.8673	478.378	695.935	939.291	978.897	4.15779	5.37E-82	UP
FBgn0030570	CG12540	0	0	0	0	2.12141	5.36987	1.09859	3.36391	4.15637	0.0140181	UP
FBgn0265594	lncRNA:CR44421	0.900568	0	0	0	4.24282	3.22192	3.29576	8.97042	4.15455	0.00370259	UP
FBgn0040904	CG15577	0.900568	0	0	0	3.18211	8.59179	3.29576	4.48521	4.14529	0.00373501	UP
FBgn0032601	yellow-b	118.875	153.259	121.852	150.707	1824.41	2575.39	2447.65	2777.47	4.1437	3.61E-201	UP
FBgn0052625	CG32625	9.90625	13.6029	9.92871	11.2328	131.527	242.718	203.238	209.684	4.13927	9.01E-47	UP
FBgn0266629	asRNA:CR45136	0.900568	2.72058	0.90261	2.8082	30.7604	18.2576	30.7604	48.216	4.13064	4.28E-10	UP
FBgn0264844	asRNA:CR44052	9.00568	1.81372	14.4418	5.61641	111.374	115.989	164.788	150.255	4.13056	3.90E-33	UP
FBgn0038956	CAH8	0.900568	0.906859	1.80522	3.74427	20.1534	40.811	26.3661	39.2456	4.11453	2.74E-10	UP
FBgn0054045	CG34045	1.80114	0	0	1.87214	4.24282	18.2576	18.676	21.3047	4.09484	3.26E-05	UP
FBgn0085395	Shawl	1.80114	2.72058	0.90261	0	25.4569	18.2576	20.8731	28.0326	4.08333	2.17E-08	UP
FBgn0040279	Osi14	0	0.906859	0	0	0	5.36987	4.39434	8.97042	4.07939	0.0124172	UP
FBgn0035468	Gr63a	0	0	0.90261	0	0	2.14795	14.2816	2.24261	4.0761	0.0222801	UP
FBgn0039324	CG10553	0	0	0.90261	0	4.24282	4.2959	5.49293	4.48521	4.06547	0.0037825	UP
FBgn0265049	lncRNA:CR44164	1.80114	0.906859	0.90261	0	15.9106	13.9617	16.4788	14.5769	4.06482	4.59E-06	UP
FBgn0030373	moon	0	0.906859	0.90261	0	7.42493	8.59179	6.59151	7.84912	4.06285	0.00146129	UP
FBgn0267320	lncRNA:CR45756	0.900568	0	0	0	5.30352	5.36987	3.29576	4.48521	4.06213	0.00399999	UP
FBgn0029507	Tsp42Ed	18.0114	4.5343	8.12349	5.61641	86.9778	160.022	181.267	179.408	4.06146	9.25E-28	UP
FBgn0040837	CG8620	9.90625	19.044	6.31827	5.61641	116.678	193.315	165.886	189.5	4.02122	1.79E-36	UP
FBgn0034592	CG9406	0	0.906859	1.80522	1.87214	16.9713	22.5535	15.3802	19.0621	4.01983	4.86E-07	UP
FBgn0011722	Tig	802.406	667.449	778.953	658.056	9342.69	10326.3	13994.9	13373.8	4.01613	4.37E-228	UP
FBgn0034906	CG13561	0	0	0.90261	0.936068	5.30352	8.59179	13.183	2.24261	4.00795	0.00328211	UP
FBgn0032900	CG14401	21.6136	28.1126	40.6175	16.8492	264.115	419.924	500.955	540.468	4.00639	2.90E-52	UP
FBgn0260745	mfas	1398.58	1390.22	1406.27	1240.29	15593.4	21696.4	24439.1	25624	4.00634	5.38E-224	UP
FBgn0039225	Ets96B	8.10511	13.6029	4.51305	5.61641	90.1599	153.578	131.83	136.799	4.00601	5.67E-33	UP
FBgn0038957	CG7059	14.4091	15.4166	14.4418	9.36068	135.77	268.494	217.52	237.716	3.99965	4.72E-45	UP
FBgn0052865	lncRNA:alphagamma-element:CR32865	9.00568	26.2989	10.8313	2.8082	23.3355	38.6631	691.01	25.79	3.99161	NA	NOT_CHANGE
FBgn0013773	Cyp6a22	9.00568	9.97545	5.41566	8.42461	91.2206	141.765	131.83	155.861	3.98731	1.82E-35	UP
FBgn0038186	CG14362	0	0.906859	0	0	2.12141	3.22192	9.88727	2.24261	3.981	0.00926329	UP
FBgn0051481	pb	1.80114	0	0.90261	3.74427	22.2748	18.2576	25.2675	32.5178	3.94179	1.58E-08	UP
FBgn0035428	CG14960	0	1.81372	1.80522	0	3.18211	18.2576	15.3802	19.0621	3.93906	0.000109871	UP
FBgn0032139	CG13116	6.30398	8.16173	2.70783	0.936068	32.8818	85.9179	59.3236	97.5533	3.92159	1.42E-14	UP
FBgn0038873	CG5892	2.7017	0.906859	3.61044	0	21.2141	33.2932	24.1689	31.3965	3.91816	1.73E-09	UP
FBgn0264894	CG44085	150.395	142.377	148.931	88.9265	1569.84	1741.99	2346.58	2325.58	3.91069	3.68E-67	UP
FBgn0262994	lncRNA:CR43302	0	0.906859	2.70783	0	14.8499	13.9617	9.88727	15.6982	3.90147	2.55E-05	UP
FBgn0037514	CG10919	0	0.906859	0.90261	0	9.54634	7.51782	3.29576	6.72782	3.8954	0.00336562	UP
FBgn0040795	CG13038	0	0	0.90261	0	2.12141	3.22192	4.39434	6.72782	3.89283	0.00860834	UP
FBgn0027589	CG1688	17.1108	8.16173	13.5392	13.105	107.131	190.093	224.111	241.08	3.87515	5.48E-35	UP
FBgn0034493	CG8908	20.7131	19.044	13.5392	18.7214	190.927	236.274	291.125	331.906	3.86575	9.79E-56	UP
FBgn0035501	CG1299	65.7415	68.0145	47.8383	58.9723	523.988	930.062	792.08	1161.67	3.82418	3.74E-42	UP
FBgn0035642	CG18586	8.10511	3.62744	4.51305	6.55248	60.4602	77.3261	104.366	80.7338	3.82402	9.71E-24	UP
FBgn0034143	CG8303	71.1449	95.2202	94.7741	117.945	1098.89	1430.53	1342.47	1482.36	3.82141	1.04E-167	UP
FBgn0039226	Ude	30.6193	58.039	37.9096	27.146	369.125	590.686	575.659	615.595	3.80531	2.01E-66	UP
FBgn0042101	CG18744	0	0	0	0.936068	4.24282	1.07397	5.49293	4.48521	3.78852	0.0133438	UP
FBgn0030510	CG12177	15.3097	10.8823	10.8313	16.8492	118.799	197.611	197.745	228.746	3.78661	2.13E-40	UP
FBgn0035697	CG10163	0	0.906859	0	0	1.0607	5.36987	6.59151	2.24261	3.78658	0.0157536	UP
FBgn0037579	COX7AL	0.900568	1.81372	6.31827	0.936068	26.5176	46.1809	35.1547	30.2752	3.7864	8.92E-11	UP
FBgn0035582	CG13705	0	0	0	1.87214	2.12141	6.44384	7.6901	8.97042	3.78549	0.0068695	UP
FBgn0265070	asRNA:CR44181	0	1.81372	0	0	2.12141	8.59179	8.78869	5.60651	3.78233	0.00713555	UP
FBgn0053927	CG33927	0	0	0.90261	0	6.36423	3.22192	2.19717	3.36391	3.77859	0.0121116	UP
FBgn0263662	lncRNA:CR43653	0	0.906859	0	0.936068	7.42493	6.44384	3.29576	7.84912	3.77771	0.00476041	UP
FBgn0054034	CG34034	1.80114	0	1.80522	0.936068	3.18211	34.3672	10.9859	13.4556	3.76769	0.000156239	UP
FBgn0033458	Lime	2.7017	11.7892	8.12349	3.74427	70.0065	96.6577	92.2812	100.917	3.76757	1.81E-25	UP
FBgn0034693	CG11073	1078.88	1125.41	943.228	1047.46	9416.94	13722.2	16661.2	17025.9	3.75981	2.22E-89	UP
FBgn0034973	CG13564	0	4.5343	0.90261	3.74427	26.5176	35.4411	28.5632	32.5178	3.75275	2.05E-10	UP
FBgn0033574	Spn47C	131.483	132.401	125.463	161.004	1545.45	1874.08	2001.62	1945.46	3.74341	8.28E-247	UP
FBgn0037519	CG3014	0	0.906859	0.90261	0	6.36423	5.36987	4.39434	7.84912	3.71682	0.00539893	UP
FBgn0031472	CG2983	1.80114	0	0.90261	1.87214	11.6678	17.1836	12.0844	19.0621	3.71677	8.35E-06	UP
FBgn0040823	dpr6	2.7017	9.06859	6.31827	6.55248	78.4921	79.4741	71.4081	94.1894	3.71613	9.77E-26	UP
FBgn0263981	asRNA:CR43730	55.8352	54.4116	56.8644	33.6984	492.167	751.782	648.166	746.788	3.71383	4.39E-94	UP
FBgn0050412	CG30412	0	0	1.80522	0	5.30352	8.59179	5.49293	4.48521	3.71312	0.00670069	UP
FBgn0051189	CG31189	0	0	0.90261	0.936068	3.18211	4.2959	7.6901	7.84912	3.65479	0.00752642	UP
FBgn0041087	wun2	108.068	83.4311	97.4819	87.0543	855.989	1178.15	1339.18	1345.56	3.64881	1.65E-123	UP
FBgn0033134	Tsp42El	81.9517	91.5928	81.2349	68.333	700.065	1053.57	1096.39	1203.16	3.64805	6.94E-105	UP
FBgn0037916	CG5342	0	0	0.90261	0.936068	7.42493	4.2959	4.39434	6.72782	3.64722	0.00695323	UP
FBgn0032602	ppk17	4.50284	12.696	6.31827	8.42461	85.9171	108.471	84.5911	118.858	3.63968	1.67E-28	UP
FBgn0267202	lncRNA:CR45642	0.900568	0	0.90261	2.8082	9.54634	11.8137	15.3802	20.1834	3.63721	2.36E-05	UP
FBgn0035845	CG13675	0	0.906859	0.90261	0	9.54634	8.59179	2.19717	2.24261	3.63528	0.0115177	UP
FBgn0010038	GstD2	0.900568	0.906859	3.61044	1.87214	19.0927	22.5535	18.676	30.2752	3.63409	4.71E-08	UP
FBgn0031470	CG18557	1.80114	1.81372	0.90261	0.936068	7.42493	21.4795	15.3802	23.5474	3.63179	5.94E-06	UP
FBgn0286834	CG46388	0.900568	0.906859	5.41566	2.8082	19.0927	27.9233	36.2533	40.3669	3.62251	1.74E-09	UP
FBgn0286030	lncRNA:CR46350	9.90625	11.7892	6.31827	7.48854	91.2206	104.175	114.253	124.465	3.60992	2.79E-33	UP
FBgn0037759	CG8526	11.7074	7.25488	10.8313	7.48854	77.4314	133.173	106.563	136.799	3.60306	4.52E-29	UP
FBgn0038309	Amt	4.50284	1.81372	1.80522	0.936068	11.6678	44.0329	25.2675	29.1539	3.59716	8.20E-08	UP
FBgn0039042	CG13837	5.40341	4.5343	2.70783	0.936068	23.3355	57.9946	47.2392	35.8817	3.59107	1.87E-11	UP
FBgn0039039	lmd	0	0	0	0.936068	0	1.07397	4.39434	7.84912	3.58513	0.0506385	NOT_CHANGE
FBgn0032551	CG18636	0	1.81372	0	0	5.30352	2.14795	7.6901	6.72782	3.58229	0.0121079	UP
FBgn0039045	CG17119	17.1108	17.2303	31.5914	28.082	193.048	294.269	292.224	340.876	3.57572	2.86E-49	UP
FBgn0263620	asRNA:CR43629	15.3097	12.696	18.9548	12.1689	77.4314	67.6604	461.406	98.6746	3.5756	NA	NOT_CHANGE
FBgn0260006	drd	11.7074	13.6029	6.31827	4.68034	78.4921	122.433	113.154	119.979	3.57485	2.75E-28	UP
FBgn0033794	CG13326	0	0	0.90261	0	0	5.36987	1.09859	6.72782	3.57431	0.0501713	NOT_CHANGE
FBgn0067052	Rab9D	0	0.906859	0	0	3.18211	1.07397	4.39434	4.48521	3.56805	0.0237225	UP
FBgn0051792	CG31792	0	0	0.90261	0	2.12141	2.14795	5.49293	3.36391	3.56726	0.0222203	UP
FBgn0085790	CR41507	0	0	0.90261	0	4.24282	3.22192	2.19717	3.36391	3.55958	0.0205246	UP
FBgn0031169	CG1494	1.80114	5.44116	2.70783	5.61641	32.8818	48.3288	56.0279	44.8521	3.55276	2.50E-14	UP
FBgn0053294	CR33294	36.9233	36.2744	45.1305	32.7624	462.467	481.14	344.956	474.311	3.54345	2.70E-94	UP
FBgn0032587	CG5953	125.179	89.7791	110.118	125.433	1221.93	1245.81	1323.8	1435.27	3.53666	7.60E-235	UP
FBgn0086673	CG13272	95.4602	98.8477	101.995	105.776	1207.08	1051.42	1141.43	1264.83	3.53655	9.21E-254	UP
FBgn0085475	CG34446	0.900568	1.81372	2.70783	4.68034	27.5783	28.9973	31.859	28.0326	3.53622	2.54E-10	UP
FBgn0284413	lncRNA:TS4	0	0.906859	0	1.87214	7.42493	7.51782	5.49293	11.213	3.52732	0.00171137	UP
FBgn0029766	CG15784	301.69	449.802	270.783	322.943	3228.78	4112.25	3918.66	4166.76	3.51947	5.65E-150	UP
FBgn0032297	CG17124	217.037	177.744	183.23	165.684	1750.16	2082.44	2314.72	2355.86	3.51452	2.75E-204	UP
FBgn0028424	JhI-26	56.7358	60.7596	61.3775	46.8034	532.474	727.08	610.814	710.906	3.51432	4.34E-122	UP
FBgn0028866	CG18420	1.80114	0	0	0	6.36423	2.14795	3.29576	8.97042	3.51067	0.0167705	UP
FBgn0033980	Cyp6a20	5.40341	5.44116	4.51305	3.74427	27.5783	123.507	29.6618	34.7604	3.49528	3.17E-09	UP
FBgn0267070	lncRNA:CR45514	0	0.906859	0.90261	0.936068	6.36423	9.66577	5.49293	8.97042	3.47798	0.00174763	UP
FBgn0086693	iav	3.60227	0.906859	1.80522	0.936068	15.9106	19.3315	25.2675	20.1834	3.46897	2.57E-07	UP
FBgn0015903	apt	344.017	369.999	290.641	363.194	3288.18	3794.35	3728.6	4310.29	3.46676	5.67E-270	UP
FBgn0035089	Phk-3	218.838	268.43	240.094	205.935	1785.17	2639.83	3055.17	2834.65	3.46593	6.47E-120	UP
FBgn0266881	asRNA:CR45342	23.4148	22.6715	19.8574	18.7214	162.288	230.904	230.703	311.722	3.46441	1.58E-45	UP
FBgn0265671	lncRNA:CR44478	1.80114	1.81372	0	0.936068	7.42493	13.9617	17.5774	11.213	3.46039	7.89E-05	UP
FBgn0038613	Vha100-4	0.900568	0	0	0	1.0607	0	10.9859	0	3.44461	0.124906	NOT_CHANGE
FBgn0038070	CG6753	14.4091	9.06859	10.8313	12.1689	59.3995	144.987	152.703	149.133	3.44444	1.31E-22	UP
FBgn0039038	CG6688	0	0	0.90261	0	1.0607	3.22192	6.59151	1.1213	3.43883	0.0417341	UP
FBgn0039315	CG13658	0	0	0.90261	0	3.18211	4.2959	1.09859	3.36391	3.434	0.0325043	UP
FBgn0038685	CG14282	0	0	0.90261	0	2.12141	4.2959	4.39434	1.1213	3.43339	0.0341973	UP
FBgn0261561	CG42675	59.4375	47.1567	35.2018	55.228	438.071	503.694	597.631	587.563	3.43268	1.01E-94	UP
FBgn0030309	CG1572	364.73	341.886	376.389	346.345	2653.88	4207.83	3949.42	4460.54	3.41728	2.45E-140	UP
FBgn0052170	CG32170	7.20454	15.4166	7.22088	5.61641	80.6135	102.028	97.7741	97.5533	3.41115	1.28E-27	UP
FBgn0031468	CG2975	86.4545	96.1271	107.411	106.712	794.468	1080.42	1067.83	1262.59	3.40619	4.64E-119	UP
FBgn0053970	CG33970	57.6364	74.3625	43.3253	56.1641	590.812	581.02	633.884	645.87	3.40454	8.72E-143	UP
FBgn0030340	CG15740	0	2.72058	1.80522	0.936068	3.18211	15.0356	12.0844	26.9113	3.38507	0.000284122	UP
FBgn0039041	CG13838	0.900568	0.906859	0.90261	0.936068	9.54634	8.59179	14.2816	5.60651	3.38359	0.000528711	UP
FBgn0034144	CG5089	4.50284	3.62744	10.8313	0.936068	55.1566	40.811	58.225	53.8225	3.37801	2.47E-14	UP
FBgn0051551	CG31551	4.50284	3.62744	2.70783	4.68034	48.7924	32.2192	37.3519	42.6095	3.3769	2.35E-13	UP
FBgn0033809	CG4630	23.4148	21.7646	14.4418	9.36068	125.163	189.019	186.76	214.169	3.36986	1.27E-35	UP
FBgn0031811	CG13982	26.1165	27.2058	21.6626	23.4017	240.78	257.754	258.168	259.021	3.36729	8.24E-79	UP
FBgn0038784	CG4362	3.60227	1.81372	2.70783	1.87214	15.9106	24.7014	34.0562	28.0326	3.35618	1.60E-08	UP
FBgn0035049	Mmp1	824.02	678.331	828.596	761.023	6778.96	7461.97	8391	8924.45	3.35122	4.26E-270	UP
FBgn0024288	Sox100B	0.900568	0	0.90261	0	3.18211	4.2959	4.39434	6.72782	3.34951	0.0173881	UP
FBgn0263829	CG34334	2.7017	0.906859	3.61044	4.68034	37.1247	24.7014	28.5632	30.2752	3.3475	3.65E-10	UP
FBgn0030078	CG10970	0	0	0.90261	0.936068	2.12141	7.51782	3.29576	5.60651	3.34493	0.0202182	UP
FBgn0265927	lncRNA:CR44716	0	0	0.90261	0.936068	2.12141	7.51782	3.29576	5.60651	3.34493	0.0202182	UP
FBgn0030952	CG12609	0	0.906859	0.90261	0	3.18211	7.51782	3.29576	4.48521	3.34244	0.0188039	UP
FBgn0030187	Ipod	0.900568	1.81372	0.90261	0.936068	4.24282	7.51782	18.676	15.6982	3.33684	0.000371266	UP
FBgn0000500	Dsk	9.90625	8.16173	7.22088	3.74427	65.7637	71.9563	75.8024	80.7338	3.33557	2.90E-23	UP
FBgn0028543	NimB2	65.7415	52.5978	37.007	21.5296	171.834	428.516	573.462	602.139	3.3271	1.32E-10	UP
FBgn0265664	lncRNA:CR44471	1.80114	3.62744	3.61044	5.61641	24.3962	44.0329	34.0562	43.7308	3.32308	2.45E-11	UP
FBgn0052670	Rab9Fb	0.900568	0	1.80522	0	8.48564	2.14795	6.59151	10.0917	3.32281	0.00610936	UP
FBgn0266955	lncRNA:CR45406	0	0	0.90261	0	1.0607	1.07397	3.29576	5.60651	3.31383	0.0523034	NOT_CHANGE
FBgn0024897	b6	12.608	9.06859	12.6365	17.7853	106.07	124.581	163.689	119.979	3.30592	2.85E-33	UP
FBgn0022359	Sodh-2	21.6136	19.9509	13.5392	4.68034	81.6743	158.948	166.985	185.015	3.30494	1.31E-20	UP
FBgn0054044	lncRNA:CR34044	0.900568	0	0	0	3.18211	1.07397	2.19717	4.48521	3.30418	0.0455459	UP
FBgn0264880	asRNA:CR44071	0	0	0	0.936068	2.12141	2.14795	4.39434	2.24261	3.30122	0.0417853	UP
FBgn0039425	Ald2	0.900568	0	0	0	4.24282	1.07397	1.09859	4.48521	3.30073	0.0519782	NOT_CHANGE
FBgn0265069	lncRNA:CR44180	0	0.906859	0	0	3.18211	2.14795	2.19717	3.36391	3.2998	0.0400615	UP
FBgn0035577	CG13708	0.900568	0.906859	1.80522	0.936068	7.42493	12.8877	13.183	11.213	3.29401	0.000151528	UP
FBgn0039152	Root	115.273	62.5733	51.4488	31.8263	617.33	620.757	625.095	682.873	3.28468	1.51E-18	UP
FBgn0032365	CG14929	0	0	1.80522	0	2.12141	5.36987	7.6901	2.24261	3.25766	0.0326565	UP
FBgn0030569	CG9411	54.0341	49.8773	60.4749	60.8444	465.649	496.176	548.194	616.716	3.23917	4.15E-112	UP
FBgn0085407	Pvf3	154.898	184.999	209.406	204.063	1705.61	1574.45	1922.53	1843.42	3.22574	8.31E-216	UP
FBgn0005660	Ets21C	139.588	106.103	116.437	76.7576	696.883	1020.28	1165.6	1221.1	3.22392	2.37E-65	UP
FBgn0038897	CG5849	14.4091	6.34802	4.51305	7.48854	32.8818	78.4001	104.366	90.8255	3.22383	2.94E-13	UP
FBgn0283680	IP3K2	159.401	169.583	154.346	130.113	1085.1	1402.61	1486.39	1729.05	3.21601	8.80E-117	UP
FBgn0038416	CG17930	1.80114	2.72058	0.90261	1.87214	14.8499	11.8137	16.4788	24.6687	3.21492	4.97E-06	UP
FBgn0034411	CG18605	2.7017	0.906859	0	1.87214	10.607	9.66577	14.2816	15.6982	3.19764	9.08E-05	UP
FBgn0000079	Amy-p	2.7017	0	1.80522	0.936068	7.42493	22.5535	9.88727	10.0917	3.19424	0.000252313	UP
FBgn0034053	Cyp4aa1	18.0114	17.2303	18.9548	12.1689	105.01	160.022	141.718	200.713	3.1913	1.31E-31	UP
FBgn0264753	Rgk1	15.3097	7.25488	7.22088	6.55248	22.2748	99.8796	105.464	104.281	3.18868	5.86E-11	UP
FBgn0031646	snsl	18.0114	19.9509	22.5653	21.5296	153.802	218.017	162.591	205.198	3.17221	5.98E-46	UP
FBgn0037487	thw	118.875	122.426	103.8	130.113	720.218	1095.45	1196.36	1268.19	3.17114	8.03E-83	UP
FBgn0053926	CG33926	0	1.81372	0	0	1.0607	5.36987	5.49293	4.48521	3.16762	0.0402951	UP
FBgn0265822	lncRNA:CR44611	0.900568	0.906859	0	0	2.12141	5.36987	5.49293	3.36391	3.1647	0.0299031	UP
FBgn0085438	CG34409	13.5085	18.1372	14.4418	19.6574	124.102	151.43	141.718	170.438	3.16144	1.52E-40	UP
FBgn0032645	CG15142	0.900568	0.906859	0	0	6.36423	3.22192	3.29576	3.36391	3.15863	0.0294764	UP
FBgn0265915	asRNA:CR44704	279.176	404.459	295.154	322.007	2172.32	3238.03	2729.99	3291.02	3.13552	3.37E-109	UP
FBgn0005638	slbo	4.50284	0.906859	6.31827	0.936068	21.2141	25.7754	26.3661	38.1243	3.12895	4.01E-08	UP
FBgn0026315	Ugt35A1	18.9119	14.5098	16.247	14.041	121.981	157.874	126.337	146.891	3.11632	4.09E-39	UP
FBgn0033926	Arc1	185.517	286.568	164.275	136.666	1234.66	1748.43	1699.51	2003.77	3.11241	5.22E-28	UP
FBgn0035359	CG1143	7.20454	7.25488	7.22088	4.68034	47.7317	56.9206	61.5208	61.6716	3.10786	5.86E-18	UP
FBgn0039911	CG1909	44.1278	28.1126	40.6175	51.4837	256.691	374.817	374.618	404.79	3.10271	9.62E-55	UP
FBgn0266088	lncRNA:CR44830	3.60227	3.62744	0	1.87214	14.8499	28.9973	20.8731	13.4556	3.10204	4.25E-06	UP
FBgn0052572	CG32572	8.10511	4.5343	9.0261	4.68034	38.1854	63.3645	54.9293	68.3995	3.08921	2.32E-15	UP
FBgn0035231	Pcyt2	11.7074	8.16173	16.247	5.61641	77.4314	85.9179	88.9854	100.917	3.07608	3.84E-24	UP
FBgn0050035	Tret1-1	157.599	104.289	103.8	75.8215	882.506	1019.2	940.389	879.101	3.0739	1.14E-83	UP
FBgn0261858	Mzt1	0.900568	0.906859	0	0	3.18211	2.14795	3.29576	6.72782	3.07121	0.038889	UP
FBgn0029881	pigs	320.602	414.435	375.486	350.089	3122.71	2633.38	3159.53	3348.21	3.06964	2.09E-222	UP
FBgn0030161	CG15249	0	1.81372	0.90261	0	4.24282	8.59179	3.29576	6.72782	3.06577	0.0123168	UP
FBgn0085362	Vml	0.900568	0	0.90261	0	4.24282	3.22192	4.39434	3.36391	3.06357	0.0352687	UP
FBgn0267966	asRNA:CR46246	0	0	0	2.8082	1.0607	4.2959	8.78869	8.97042	3.06235	0.0279261	UP
FBgn0043865	SA-2	0	0.906859	0.90261	0.936068	7.42493	5.36987	2.19717	7.84912	3.06132	0.0112705	UP
FBgn0037515	Sp7	47.7301	43.5293	33.3966	50.5477	294.876	397.37	365.829	400.305	3.05799	3.06E-73	UP
FBgn0264550	lncRNA:CR43929	0	0	0	1.87214	2.12141	7.51782	4.39434	1.1213	3.0537	0.0585669	NOT_CHANGE
FBgn0030300	Sk1	20.7131	21.7646	26.1757	12.1689	177.138	149.282	169.182	173.802	3.04632	9.34E-45	UP
FBgn0266376	lncRNA:CR45018	32.4205	37.1812	37.007	24.3378	210.02	280.307	266.956	324.056	3.04333	1.97E-53	UP
FBgn0032899	CG9338	121.577	155.98	115.534	131.986	760.525	1234	1142.53	1190.82	3.04301	3.35E-84	UP
FBgn0030954	CCKLR-17D3	45.0284	47.1567	50.5462	60.8444	324.576	423.146	422.956	503.465	3.04052	1.88E-70	UP
FBgn0029896	CG3168	302.591	211.298	270.783	284.565	1360.88	2216.68	2352.07	2783.07	3.0265	1.25E-34	UP
FBgn0034583	CG10527	349.42	464.312	352.018	411.87	2515.99	3523.71	3059.56	3678.99	3.01794	3.46E-126	UP
FBgn0010383	Cyp18a1	90.9574	56.2253	92.9689	87.0543	568.538	594.982	762.419	716.512	3.01341	1.87E-83	UP
FBgn0051415	CG31415	7.20454	6.34802	5.41566	1.87214	27.5783	48.3288	43.9434	48.216	3.0047	1.01E-11	UP
FBgn0033115	Spn42De	42.3267	54.4116	44.2279	62.7166	320.333	449.995	433.941	428.338	3.00419	1.65E-71	UP
FBgn0050287	CG30287	11.7074	8.16173	14.4418	12.1689	100.767	100.954	88.9854	81.8551	3.00369	3.16E-27	UP
FBgn0046294	CG12699	2.7017	2.72058	17.1496	2.8082	41.3675	53.6987	54.9293	53.8225	3.00136	3.33E-09	UP
FBgn0033205	CG2064	143.19	159.607	120.047	158.195	1020.4	1264.07	1143.63	1214.37	2.99866	1.24E-166	UP
FBgn0264987	lncRNA:CR44138	0	0.906859	0.90261	0.936068	4.24282	6.44384	6.59151	4.48521	2.99158	0.0115749	UP
FBgn0033090	CG15909	5.40341	6.34802	5.41566	5.61641	36.064	40.811	54.9293	49.3373	2.98983	7.73E-14	UP
FBgn0050151	CG30151	1.80114	2.72058	0	0	0	19.3315	5.49293	11.213	2.98857	0.0214688	UP
FBgn0058470	CG40470	7.20454	4.5343	7.22088	2.8082	35.0033	47.2549	46.1406	44.8521	2.98683	3.11E-13	UP
FBgn0033979	Cyp6a19	2.7017	0.906859	0	0.936068	8.48564	6.44384	7.6901	13.4556	2.9839	0.00153694	UP
FBgn0050280	CG30280	0	1.81372	1.80522	0.936068	10.607	5.36987	5.49293	14.5769	2.98237	0.00193016	UP
FBgn0034394	CG15096	2.7017	2.72058	2.70783	2.8082	10.607	18.2576	29.6618	28.0326	2.98196	1.52E-06	UP
FBgn0039789	CG9717	0	1.81372	8.12349	0	7.42493	25.7754	24.1689	21.3047	2.97826	0.000526132	UP
FBgn0265593	lncRNA:CR44420	1.80114	1.81372	2.70783	0.936068	3.18211	12.8877	17.5774	23.5474	2.97084	0.000327727	UP
FBgn0030028	Corp	16.2102	16.3235	19.8574	16.8492	131.527	133.173	124.14	151.376	2.96313	3.99E-39	UP
FBgn0036016	CG3306	0	0	1.80522	0	2.12141	2.14795	6.59151	3.36391	2.96306	0.0611473	NOT_CHANGE
FBgn0031737	obst-E	71.1449	77.9899	59.5723	57.1001	321.393	585.316	537.208	629.051	2.96241	7.37E-48	UP
FBgn0033594	CG13226	0	0.906859	0	0.936068	5.30352	0	1.09859	7.84912	2.96211	0.0890674	NOT_CHANGE
FBgn0086758	chinmo	747.471	835.218	806.031	661.8	6470.3	5413.9	5652.22	6225.47	2.96127	1.40E-268	UP
FBgn0034530	Rcd6	423.267	396.298	429.643	493.308	2825.72	3457.12	3537.45	3739.54	2.96033	2.65E-198	UP
FBgn0051955	CG31955	28.8182	28.1126	31.5914	23.4017	189.866	214.795	230.703	236.595	2.95956	1.31E-57	UP
FBgn0037584	CG7963	0.900568	1.81372	0.90261	0	6.36423	6.44384	9.88727	5.60651	2.9592	0.00427513	UP
FBgn0035431	CG14968	9.90625	9.97545	6.31827	8.42461	62.5816	57.9946	67.0137	81.8551	2.95886	1.39E-19	UP
FBgn0039915	Gat	65.7415	68.9213	73.1114	63.6526	520.806	481.14	565.772	542.71	2.95812	1.93E-129	UP
FBgn0039820	CG15554	0	0	0	1.87214	1.0607	4.2959	5.49293	3.36391	2.95764	0.063759	NOT_CHANGE
FBgn0283741	prage	201.727	177.744	166.08	149.771	1152.99	1286.62	1450.13	1513.76	2.95722	2.76E-144	UP
FBgn0029880	CG14443	0	0.906859	0	0.936068	6.36423	2.14795	3.29576	2.24261	2.94802	0.052784	NOT_CHANGE
FBgn0032058	CG9289	0	0.906859	0.90261	0	5.30352	4.2959	3.29576	1.1213	2.94739	0.0541961	NOT_CHANGE
FBgn0001138	grn	222.44	206.764	236.484	196.574	1515.75	1508.93	1848.92	1758.2	2.94252	1.82E-195	UP
FBgn0032897	CG9336	343.116	345.513	281.614	314.519	1704.55	2723.6	2654.18	2781.95	2.94058	2.00E-95	UP
FBgn0029879	APC7	8.10511	7.25488	11.7339	8.42461	43.4889	70.8823	81.2953	76.2486	2.93472	5.44E-17	UP
FBgn0035710	SP1173	808.71	1042.89	769.024	800.338	6225.28	6656.49	6495.94	6751.36	2.93311	9.02E-241	UP
FBgn0051522	CG31522	40.5256	36.2744	59.5723	44.9313	231.234	249.162	622.898	280.326	2.93181	5.31E-13	UP
FBgn0265045	Strn-Mlck	293.585	289.288	315.011	322.007	1716.22	2184.46	2543.23	2858.2	2.93075	2.49E-104	UP
FBgn0265050	asRNA:CR44165	2.7017	3.62744	5.41566	5.61641	30.7604	24.7014	30.7604	44.8521	2.91764	9.35E-10	UP
FBgn0031426	CG18641	8.10511	11.7892	3.61044	4.68034	21.2141	67.6604	60.4222	63.9142	2.91665	1.13E-09	UP
FBgn0267635	lncRNA:CR45973	65.7415	81.6173	76.7219	61.7805	568.538	514.434	552.589	515.799	2.91105	2.02E-128	UP
FBgn0000357	Cp18	4.50284	6.34802	4.51305	2.8082	13.7892	33.2932	45.042	44.8521	2.90959	4.32E-08	UP
FBgn0031461	daw	136.886	102.475	74.9167	89.8625	658.698	629.349	736.052	1011.41	2.90832	4.00E-54	UP
FBgn0037151	CG7130	42.3267	54.4116	44.2279	48.6755	261.994	385.557	349.35	421.61	2.90283	3.78E-57	UP
FBgn0259683	Ir40a	8.10511	9.06859	6.31827	6.55248	41.3675	60.1425	58.225	65.0355	2.90112	4.93E-16	UP
FBgn0038243	CG8066	18.0114	22.6715	18.9548	17.7853	97.5848	169.688	150.506	159.225	2.89667	2.88E-30	UP
FBgn0052301	CG32301	0	1.81372	0.90261	0.936068	7.42493	8.59179	5.49293	5.60651	2.89602	0.00542176	UP
FBgn0266705	asRNA:CR45195	23.4148	13.6029	14.4418	6.55248	80.6135	114.915	108.76	127.828	2.89189	1.50E-21	UP
FBgn0085354	CG34325	23.4148	28.1126	27.0783	25.2738	137.892	204.055	220.816	207.441	2.88955	5.39E-40	UP
FBgn0038139	PK2-R2	19.8125	28.1126	27.0783	19.6574	93.342	185.798	194.45	226.503	2.88518	1.15E-23	UP
FBgn0266258	lncRNA:CR44953	1.80114	0.906859	0.90261	1.87214	8.48564	9.66577	9.88727	12.3343	2.88204	0.000511893	UP
FBgn0036502	CG7841	83.7528	90.6859	77.6245	93.6068	627.937	665.864	637.18	587.563	2.86615	7.75E-150	UP
FBgn0036369	CG10089	77.4489	66.2007	55.0592	70.2051	327.758	480.066	563.574	578.592	2.85795	3.17E-51	UP
FBgn0011280	Obp19d	0.900568	2.72058	0.90261	0	3.18211	7.51782	6.59151	15.6982	2.85558	0.00556055	UP
FBgn0062565	Or19b	0.900568	0.906859	0	0	3.18211	2.14795	1.09859	6.72782	2.84884	0.072321	NOT_CHANGE
FBgn0037402	Vha14-2	0	0	0.90261	0.936068	2.12141	2.14795	3.29576	5.60651	2.84826	0.063739	NOT_CHANGE
FBgn0033113	Spn42Dc	29.7187	30.8332	33.3966	19.6574	154.863	213.721	208.731	241.08	2.84579	3.55E-40	UP
FBgn0262895	lncRNA:CR43250	0	0	0.90261	0.936068	2.12141	4.2959	1.09859	5.60651	2.84478	0.0702065	NOT_CHANGE
FBgn0033927	CR10102	53.1335	58.9459	27.0783	34.6345	247.144	349.042	301.013	352.089	2.84448	2.23E-40	UP
FBgn0040338	TfIIA-S-2	0	1.81372	0	0	3.18211	1.07397	5.49293	3.36391	2.84437	0.080022	NOT_CHANGE
FBgn0261560	Thor	448.483	500.586	414.298	234.953	2233.84	3196.15	2925.53	3107.13	2.84211	3.66E-28	UP
FBgn0012036	Aldh	293.585	333.724	271.686	198.446	1715.16	2176.95	1877.48	2102.44	2.84193	2.03E-102	UP
FBgn0033978	Cyp6a23	31.5199	39.9018	35.2018	41.187	243.962	265.272	260.365	283.69	2.83391	2.29E-69	UP
FBgn0025631	moody	278.276	279.313	287.933	311.711	1600.6	1938.52	2335.59	2355.86	2.83034	2.17E-120	UP
FBgn0027836	Dgp-1	1003.23	763.576	882.753	960.406	5928.28	6673.67	6290.5	6768.18	2.82954	7.95E-250	UP
FBgn0266850	lncRNA:CR45311	56.7358	47.1567	31.5914	47.7395	308.665	287.825	358.139	343.119	2.8242	1.44E-64	UP
FBgn0038412	Zip89B	24.3153	29.0195	22.5653	24.3378	121.981	176.132	187.858	220.897	2.81698	5.32E-33	UP
FBgn0260658	CG42541	21.6136	16.3235	23.4679	15.9132	99.7062	149.282	126.337	165.953	2.80505	1.70E-28	UP
FBgn0001217	Hsc70-2	99.9631	112.451	99.2871	87.0543	602.48	675.53	743.743	756.879	2.79964	9.47E-120	UP
FBgn0041225	Gr94a	22.5142	13.6029	18.9548	21.5296	82.735	127.803	164.788	156.982	2.79635	4.11E-23	UP
FBgn0263780	CG17684	18.0114	11.7892	17.1496	13.105	98.6455	99.8796	120.844	97.5533	2.79368	2.51E-28	UP
FBgn0043841	vir-1	767.284	703.723	722.991	761.023	3964.91	5315.1	5615.97	5594.18	2.79365	4.78E-158	UP
FBgn0037915	CG6790	3.60227	2.72058	3.61044	0.936068	21.2141	19.3315	13.183	21.3047	2.78106	3.94E-06	UP
FBgn0033928	Arc2	28.8182	43.5293	33.3966	38.3788	205.777	270.641	235.097	276.962	2.77827	6.83E-52	UP
FBgn0039788	Rpt6R	6.30398	6.34802	8.12349	2.8082	49.8531	47.2549	30.7604	33.6391	2.77264	6.16E-11	UP
FBgn0033668	exp	282.778	370.906	318.621	324.816	1985.64	2166.21	2272.97	2398.47	2.76597	8.85E-201	UP
FBgn0033065	Cyp6w1	0.900568	0.906859	0	0.936068	2.12141	3.22192	6.59151	6.72782	2.76559	0.0286203	UP
FBgn0051097	CG31097	0.900568	0.906859	0	0.936068	3.18211	3.22192	4.39434	7.84912	2.76469	0.0269945	UP
FBgn0034387	Cyp12b2	0.900568	5.44116	3.61044	1.87214	19.0927	23.6274	21.9717	15.6982	2.76401	2.78E-06	UP
FBgn0038455	CG14907	71.1449	60.7596	82.1375	76.7576	390.339	536.987	526.223	512.435	2.75707	8.44E-78	UP
FBgn0033423	Alp6	0	1.81372	0	0.936068	3.18211	6.44384	4.39434	4.48521	2.75654	0.0294459	UP
FBgn0038654	CG14298	0.900568	0	0.90261	0.936068	4.24282	6.44384	3.29576	4.48521	2.75619	0.0253192	UP
FBgn0031214	CG11374	12.608	11.7892	14.4418	11.2328	79.5528	78.4001	91.1826	87.4616	2.74734	3.28E-24	UP
FBgn0034883	Eglp2	1.80114	1.81372	0	0.936068	5.30352	11.8137	4.39434	8.97042	2.74225	0.00550164	UP
FBgn0039151	CG13607	32.4205	14.5098	12.6365	1.87214	105.01	94.5097	113.154	97.5533	2.73731	3.14E-05	UP
FBgn0264328	asRNA:CR43787	117.074	137.843	99.2871	117.945	682.033	863.475	662.447	923.953	2.72964	4.07E-82	UP
FBgn0265046	CG44163	5.40341	5.44116	2.70783	4.68034	22.2748	32.2192	42.8448	23.5474	2.72909	2.17E-08	UP
FBgn0034842	Prosbeta5R1	0.900568	0	0.90261	0	0	3.22192	4.39434	4.48521	2.72851	0.107176	NOT_CHANGE
FBgn0020377	Sr-CII	0.900568	0	0.90261	0	2.12141	1.07397	5.49293	3.36391	2.72341	0.0885565	NOT_CHANGE
FBgn0039043	CG17121	547.545	536.861	572.255	596.275	2831.02	4005.92	3908.77	4132	2.72328	6.23E-134	UP
FBgn0033397	Cyp4p3	3.60227	5.44116	7.22088	4.68034	29.6997	38.6631	34.0562	35.8817	2.72198	1.71E-10	UP
FBgn0000045	Act79B	0.900568	0.906859	1.80522	0	2.12141	11.8137	2.19717	7.84912	2.72165	0.0227816	UP
FBgn0034907	CG5539	1.80114	0	1.80522	0	5.30352	5.36987	9.88727	3.36391	2.7193	0.016489	UP
FBgn0063496	GstE4	0.900568	0.906859	0	0	2.12141	3.22192	4.39434	2.24261	2.71661	0.0804633	NOT_CHANGE
FBgn0265312	lncRNA:CR44285	0	0	0	1.87214	3.18211	4.2959	1.09859	3.36391	2.70891	0.0997922	NOT_CHANGE
FBgn0262479	CG43069	0.900568	0	0	0.936068	5.30352	4.2959	2.19717	0	2.69937	0.116093	NOT_CHANGE
FBgn0263132	Cht6	2676.49	2873.84	2628.4	2956.1	16168.3	15714.4	19439.5	20894.4	2.69726	1.68E-187	UP
FBgn0035477	CG14982	22.5142	13.6029	26.1757	17.7853	98.6455	117.063	125.239	177.166	2.69156	3.92E-23	UP
FBgn0015040	Cyp9c1	108.969	117.892	127.268	108.584	652.333	772.187	687.715	858.918	2.68217	1.23E-109	UP
FBgn0263041	CG43336	0	1.81372	0	5.61641	9.54634	9.66577	12.0844	15.6982	2.67633	0.00188944	UP
FBgn0032981	CG3635	0	0	1.80522	0.936068	3.18211	4.2959	3.29576	6.72782	2.67489	0.038481	UP
FBgn0038708	Scsalpha2	1.80114	0	0.90261	0	6.36423	3.22192	3.29576	4.48521	2.67283	0.0384541	UP
FBgn0014135	bnl	129.682	169.583	118.242	117.945	725.522	884.955	879.967	907.134	2.66506	1.34E-98	UP
FBgn0033593	Listericin	1.80114	2.72058	1.80522	0	2.12141	22.5535	10.9859	4.48521	2.66003	0.00902135	UP
FBgn0037975	CG3397	19.8125	16.3235	7.22088	9.36068	44.5496	126.729	69.2109	93.0681	2.65974	2.05E-11	UP
FBgn0033919	CG8547	1219.37	1291.37	1159.85	1170.09	6573.19	7775.57	7717.57	8232.6	2.64588	2.40E-268	UP
FBgn0038126	CG8483	708.747	673.797	815.057	780.681	5184.72	4349.6	4610.76	4351.78	2.63488	2.58E-229	UP
FBgn0266849	lncRNA:CR45310	27.017	25.3921	21.6626	32.7624	148.499	136.395	183.464	189.5	2.62328	6.09E-35	UP
FBgn0031703	CG12512	4.50284	0.906859	1.80522	0	9.54634	13.9617	4.39434	16.8195	2.62196	0.0026785	UP
FBgn0039332	alrm	5.40341	1.81372	7.22088	0.936068	11.6678	32.2192	31.859	19.0621	2.61799	2.59E-05	UP
FBgn0050196	CG30196	8.10511	14.5098	13.5392	14.9771	53.0352	96.6577	68.1123	94.1894	2.61009	5.91E-16	UP
FBgn0085474	CG34445	23.4148	24.4852	19.8574	31.8263	113.495	158.948	174.675	159.225	2.60762	1.82E-30	UP
FBgn0052027	lncRNA:CR32027	18.0114	13.6029	8.12349	14.9771	79.5528	77.3261	83.4925	93.0681	2.60747	2.61E-21	UP
FBgn0035151	CG17129	47.7301	44.4361	44.2279	33.6984	208.959	259.902	268.055	299.388	2.60477	4.03E-49	UP
FBgn0053533	lectin-37Db	0	1.81372	0.90261	0	1.0607	4.2959	6.59151	4.48521	2.5877	0.0589441	NOT_CHANGE
FBgn0025383	CG14780	3.60227	0	1.80522	0	6.36423	11.8137	2.19717	12.3343	2.58686	0.0152428	UP
FBgn0036784	CG5103	0	0	2.70783	0	5.30352	2.14795	2.19717	6.72782	2.5864	0.0737785	NOT_CHANGE
FBgn0263084	HP1Lcsd	0	0.906859	0	0.936068	3.18211	0	4.39434	3.36391	2.581	0.134834	NOT_CHANGE
FBgn0037399	Or83c	0	1.81372	0	0	1.0607	2.14795	6.59151	1.1213	2.58081	0.148163	NOT_CHANGE
FBgn0043854	slam	0.900568	5.44116	0	0	6.36423	16.1096	8.78869	6.72782	2.57867	0.010386	UP
FBgn0287613	lncRNA:CR46482	0	1.81372	1.80522	0	5.30352	7.51782	5.49293	3.36391	2.57704	0.023786	UP
FBgn0267452	asRNA:CR45802	97.2614	127.867	120.047	114.2	500.653	780.779	669.039	789.397	2.57616	4.26E-61	UP
FBgn0036459	CG3349	0.900568	1.81372	0	1.87214	6.36423	7.51782	5.49293	7.84912	2.57599	0.00828905	UP
FBgn0085223	CG34194	1.80114	1.81372	0.90261	2.8082	10.607	9.66577	15.3802	7.84912	2.5754	0.000763999	UP
FBgn0034076	Jhedup	0	0	0	1.87214	3.18211	1.07397	4.39434	2.24261	2.57467	0.128823	NOT_CHANGE
FBgn0038849	CG7079	1.80114	3.62744	1.80522	1.87214	16.9713	15.0356	12.0844	10.0917	2.57422	0.000144675	UP
FBgn0266758	Esyt2	326.006	439.827	398.954	384.724	1872.14	2475.51	2293.85	2567.78	2.57122	6.00E-113	UP
FBgn0263451	asRNA:CR43474	27.017	17.2303	13.5392	16.8492	55.1566	115.989	114.253	154.74	2.55829	5.45E-14	UP
FBgn0031630	CG15629	20.7131	19.9509	19.8574	14.041	84.8564	117.063	112.056	123.343	2.54921	4.09E-25	UP
FBgn0038595	CG7142	12.608	13.6029	12.6365	13.105	45.6103	79.4741	86.7883	91.9468	2.54669	1.28E-15	UP
FBgn0267714	asRNA:CR46047	4.50284	8.16173	6.31827	1.87214	33.9425	35.4411	21.9717	30.2752	2.54	5.32E-08	UP
FBgn0261625	GLS	71.1449	66.2007	58.6697	74.8854	296.997	415.628	471.293	390.213	2.53894	1.36E-52	UP
FBgn0262888	asRNA:CR43243	2.7017	0.906859	0.90261	1.87214	8.48564	8.59179	8.78869	11.213	2.53776	0.00181181	UP
FBgn0040801	CG13053	0	1.81372	0.90261	2.8082	4.24282	7.51782	10.9859	8.97042	2.5293	0.00672894	UP
FBgn0005278	Sam-S	3605.87	3992	3671.82	3900.6	18903.9	22701.7	21766.3	24170.8	2.52874	7.82E-244	UP
FBgn0243512	puc	583.568	488.797	539.761	524.198	2672.98	2876.1	3258.41	3515.28	2.52789	1.18E-154	UP
FBgn0265367	lncRNA:CR44308	0.900568	1.81372	1.80522	0.936068	10.607	9.66577	5.49293	5.60651	2.5243	0.00493959	UP
FBgn0037046	CG10581	2.7017	9.06859	4.51305	6.55248	21.2141	41.885	37.3519	30.2752	2.51888	6.28E-08	UP
FBgn0263665	lncRNA:CR43656	4.50284	4.5343	3.61044	1.87214	35.0033	18.2576	13.183	16.8195	2.51818	1.89E-05	UP
FBgn0015714	Cyp6a17	259.364	248.479	237.387	285.501	1488.17	1505.71	1523.74	1375.84	2.51624	5.40E-225	UP
FBgn0011274	Dif	230.545	239.411	210.308	206.871	1185.87	1171.71	1318.3	1396.02	2.51467	2.06E-164	UP
FBgn0040251	Ugt302K1	222.44	226.715	212.113	283.629	1424.53	1362.87	1386.42	1199.79	2.50875	7.19E-139	UP
FBgn0038415	CG17929	3.60227	2.72058	2.70783	0.936068	8.48564	17.1836	12.0844	19.0621	2.50352	0.000219711	UP
FBgn0002773	Mlc2	174.71	234.877	161.567	148.835	893.113	1031.02	967.854	1191.94	2.50329	3.83E-73	UP
FBgn0030432	CG4404	13.5085	13.6029	14.4418	17.7853	78.4921	106.323	69.2109	81.8551	2.50301	1.29E-19	UP
FBgn0033446	CG1648	836.628	985.756	909.831	989.424	4229.03	5670.58	5302.87	5809.47	2.49724	3.79E-136	UP
FBgn0033020	COX4L	1.80114	1.81372	3.61044	1.87214	8.48564	11.8137	13.183	17.9408	2.49447	0.000340981	UP
FBgn0267758	asRNA:CR46089	89.1562	102.475	92.9689	94.5429	432.767	505.842	592.138	604.382	2.49303	3.20E-73	UP
FBgn0264427	CG43845	0.900568	0.906859	0	0.936068	1.0607	2.14795	7.6901	4.48521	2.48645	0.0707393	NOT_CHANGE
FBgn0030483	CG12725	0.900568	0.906859	0.90261	0	3.18211	3.22192	4.39434	4.48521	2.48433	0.052844	NOT_CHANGE
FBgn0039644	rdog	142.29	153.259	117.339	161.94	688.397	790.445	821.742	914.983	2.48421	2.30E-91	UP
FBgn0028473	Non1	4751.4	4991.35	4875	4511.85	20569.2	28473.2	27420.7	30433.3	2.48231	7.11E-130	UP
FBgn0031945	CG7191	0.900568	1.81372	0	0	2.12141	8.59179	0	4.48521	2.4801	0.11653	NOT_CHANGE
FBgn0010414	SerT	0.900568	0	0	1.87214	0	6.44384	3.29576	5.60651	2.478	0.104938	NOT_CHANGE
FBgn0266719	stac	495.312	520.537	542.469	505.477	2752.53	2821.33	2991.45	2929.96	2.47746	0	UP
FBgn0082585	sprt	120.676	179.558	115.534	134.794	633.241	853.809	693.208	883.586	2.47628	3.00E-58	UP
FBgn0035358	CG14949	12.608	14.5098	18.0522	5.61641	57.278	63.3645	82.3939	79.6125	2.47132	1.06E-14	UP
FBgn0038727	CG7432	28.8182	42.6224	35.2018	25.2738	99.7062	228.756	160.394	243.323	2.47123	1.29E-17	UP
FBgn0087011	CG41520	114.372	122.426	147.125	146.027	720.218	680.9	798.672	731.089	2.46794	1.86E-117	UP
FBgn0041184	Socs36E	755.577	654.753	695.01	741.366	2954.06	3942.56	4207.58	4629.86	2.46646	1.22E-95	UP
FBgn0039881	CG1971	2.7017	8.16173	9.0261	6.55248	31.8211	31.1452	50.5349	32.5178	2.46519	8.99E-09	UP
FBgn0036849	CG14079	6.30398	4.5343	2.70783	6.55248	25.4569	23.6274	28.5632	32.5178	2.45586	9.28E-08	UP
FBgn0039118	CG10208	44.1278	39.9018	52.3514	45.8673	200.473	258.828	279.041	261.264	2.45483	9.94E-47	UP
FBgn0028550	Atf3	243.153	310.146	275.296	280.82	1386.34	1380.06	1578.67	1726.81	2.45224	6.17E-128	UP
FBgn0050339	CG30339	10.8068	24.4852	18.9548	22.4656	96.5241	115.989	97.7741	108.766	2.45144	4.58E-23	UP
FBgn0063494	GstE6	18.9119	48.0635	13.5392	16.8492	105.01	165.392	119.746	141.284	2.44761	3.92E-13	UP
FBgn0013953	Esp	11.7074	7.25488	7.22088	6.55248	22.2748	38.6631	52.7321	65.0355	2.4449	2.26E-08	UP
FBgn0267075	lncRNA:CR45519	0	0	1.80522	0	2.12141	1.07397	2.19717	4.48521	2.43558	0.163553	NOT_CHANGE
FBgn0266099	CG44836	1.80114	0.906859	1.80522	0.936068	4.24282	2.14795	20.8731	2.24261	2.43307	0.0305409	UP
FBgn0262510	CR43080	0.900568	1.81372	0.90261	1.87214	5.30352	5.36987	8.78869	10.0917	2.42967	0.0075484	UP
FBgn0036872	CG12519	0.900568	0	1.80522	0.936068	7.42493	2.14795	2.19717	7.84912	2.42787	0.0438385	UP
FBgn0037676	CG8861	0.900568	0.906859	0.90261	0.936068	5.30352	3.22192	5.49293	5.60651	2.42741	0.0278244	UP
FBgn0036584	CG13054	1.80114	0	0	0	1.0607	3.22192	5.49293	0	2.42668	0.220026	NOT_CHANGE
FBgn0003068	per	9.00568	2.72058	4.51305	4.68034	13.7892	35.4411	24.1689	39.2456	2.42572	5.14E-06	UP
FBgn0052450	CG32450	0	0	0.90261	0.936068	3.18211	2.14795	1.09859	3.36391	2.42472	0.141463	NOT_CHANGE
FBgn0266977	CG45428	0	0.906859	0	0.936068	1.0607	5.36987	0	3.36391	2.42321	0.187654	NOT_CHANGE
FBgn0034194	CG15611	364.73	319.215	375.486	389.404	2081.1	1983.63	1901.65	1798.57	2.42255	1.01E-202	UP
FBgn0031444	Trf4	0	0	0	1.87214	4.24282	2.14795	1.09859	2.24261	2.41499	0.167197	NOT_CHANGE
FBgn0003475	spir	398.051	364.557	389.025	478.331	2148.99	2149.02	2086.21	2258.3	2.40724	5.62E-193	UP
FBgn0038972	CG7054	122.477	121.519	100.19	119.817	550.506	639.015	604.222	667.175	2.4069	1.76E-103	UP
FBgn0036665	CG13024	79.25	75.2693	58.6697	79.5658	308.665	442.477	360.336	431.701	2.3983	8.53E-51	UP
FBgn0263337	lncRNA:CR43418	0.900568	1.81372	0	1.87214	2.12141	6.44384	6.59151	8.97042	2.39802	0.0237748	UP
FBgn0035167	Gr61a	17.1108	21.7646	22.5653	16.8492	73.1886	110.619	113.154	115.494	2.39545	9.98E-21	UP
FBgn0034670	CG13488	0.900568	1.81372	1.80522	0	4.24282	9.66577	7.6901	2.24261	2.39328	0.0262415	UP
FBgn0000492	Dr	98.1619	67.1076	89.3584	119.817	449.739	499.398	489.969	521.406	2.38955	1.12E-62	UP
FBgn0031634	Ir25a	2.7017	1.81372	1.80522	0.936068	6.36423	10.7397	15.3802	5.60651	2.3875	0.00362321	UP
FBgn0010397	LamC	524.131	686.493	534.345	652.439	2784.35	3282.06	3044.18	3430.06	2.38723	1.07E-124	UP
FBgn0261927	lncRNA:CR42794	2.7017	0	0	0	2.12141	2.14795	5.49293	4.48521	2.38535	0.108089	NOT_CHANGE
FBgn0011674	insc	205.33	168.676	176.009	178.789	727.643	910.73	976.643	1181.85	2.38075	1.01E-63	UP
FBgn0031888	Pvf2	236.849	220.367	227.458	248.058	1159.35	1158.82	1296.33	1240.16	2.38	3.47E-192	UP
FBgn0037672	sage	67.5426	86.1516	58.6697	44.9313	305.483	339.376	333.97	362.181	2.37997	8.35E-48	UP
FBgn0040532	CG8369	35.1222	12.696	8.12349	13.105	72.1279	95.5837	76.901	114.373	2.37622	2.43E-10	UP
FBgn0033573	Obp47a	1.80114	0	0	0.936068	4.24282	1.07397	4.39434	4.48521	2.37429	0.0902834	NOT_CHANGE
FBgn0030204	Or9a	0	0.906859	1.80522	0	3.18211	4.2959	3.29576	3.36391	2.37416	0.0783599	NOT_CHANGE
FBgn0263093	CR43361	338.614	404.459	361.044	359.45	1822.29	1893.42	1761.03	2110.29	2.37391	5.86E-178	UP
FBgn0015037	Cyp4p1	204.429	232.156	212.113	236.825	1109.5	1193.19	1120.56	1150.46	2.36933	6.26E-198	UP
FBgn0265053	asRNA:CR44168	9.00568	5.44116	9.92871	11.2328	40.3068	63.3645	36.2533	43.7308	2.36897	2.35E-10	UP
FBgn0042206	GstD10	5.40341	19.9509	8.12349	12.1689	48.7924	57.9946	56.0279	72.8847	2.36889	4.80E-11	UP
FBgn0052311	zormin	1760.61	1959.72	1889.16	1936.72	8058.17	9151.33	10109.2	11641.4	2.36814	4.14E-126	UP
FBgn0040092	lectin-46Cb	9.00568	19.9509	19.8574	14.9771	77.4314	65.5124	95.577	90.8255	2.36737	1.24E-16	UP
FBgn0039296	Sil1	171.108	165.955	182.327	187.214	850.685	870.993	953.572	939.652	2.35508	4.31E-156	UP
FBgn0051157	CG31157	39.625	37.1812	52.3514	25.2738	212.141	183.65	197.745	196.228	2.35197	1.14E-35	UP
FBgn0262563	CG43103	4.50284	0.906859	0.90261	0.936068	6.36423	9.66577	7.6901	13.4556	2.35105	0.00523386	UP
FBgn0069056	CG33226	21.6136	19.9509	27.0783	27.146	120.92	139.617	126.337	100.917	2.35001	2.49E-26	UP
FBgn0013771	Cyp6a9	5.40341	4.5343	2.70783	6.55248	9.54634	27.9233	17.5774	42.6095	2.34674	7.90E-05	UP
FBgn0023416	Ac3	178.312	164.142	137.197	182.533	750.979	816.22	876.671	921.711	2.34575	5.21E-102	UP
FBgn0032422	atilla	63.0398	73.4556	39.7149	58.9723	245.023	307.157	309.801	331.906	2.34354	4.04E-40	UP
FBgn0036834	CG6836	4.50284	7.25488	2.70783	1.87214	12.7285	22.5535	23.0703	24.6687	2.33993	2.54E-05	UP
FBgn0069973	CG40485	7.20454	5.44116	4.51305	8.42461	21.2141	40.811	29.6618	37.003	2.3321	9.36E-08	UP
FBgn0036196	CG11658	79.25	88.8722	64.0853	54.2919	306.544	379.113	342.759	413.761	2.33002	1.77E-46	UP
FBgn0004431	LysX	1.80114	0.906859	1.80522	0	4.24282	10.7397	3.29576	4.48521	2.32713	0.0310383	UP
FBgn0028988	Spn42Dd	4.50284	4.5343	5.41566	3.74427	29.6997	22.5535	15.3802	23.5474	2.32462	3.46E-06	UP
FBgn0051706	CG31706	5.40341	1.81372	4.51305	0	11.6678	18.2576	12.0844	16.8195	2.31696	0.000613781	UP
FBgn0031466	CG3119	3.60227	0.906859	0	0.936068	6.36423	8.59179	5.49293	6.72782	2.31579	0.0170678	UP
FBgn0032955	CG2201	135.085	119.705	143.515	134.794	505.956	658.346	759.123	729.968	2.31495	3.71E-62	UP
FBgn0262475	bru2	41.4261	49.8773	40.6175	27.146	180.32	173.984	203.238	233.231	2.31094	1.31E-32	UP
FBgn0266684	lncRNA:CR45174	0.900568	3.62744	1.80522	0	8.48564	5.36987	12.0844	5.60651	2.30988	0.0120677	UP
FBgn0013323	Ptth	9.90625	13.6029	19.8574	11.2328	33.9425	75.1782	61.5208	98.6746	2.30009	1.89E-09	UP
FBgn0053255	CR33255	4.50284	14.5098	7.22088	6.55248	30.7604	49.4028	47.2392	33.6391	2.29576	2.75E-08	UP
FBgn0016078	wun	464.693	418.062	439.571	508.285	1795.77	2283.27	2504.78	2397.34	2.29466	1.44E-100	UP
FBgn0037853	CG14696	139.588	167.769	167.886	174.109	628.998	850.587	798.672	902.649	2.29241	2.32E-71	UP
FBgn0031002	CG14196	14.4091	4.5343	4.51305	5.61641	26.5176	38.6631	36.2533	40.3669	2.28271	2.08E-07	UP
FBgn0039896	yellow-h	40.5256	39.9018	50.5462	32.7624	258.812	195.463	170.281	169.317	2.27715	2.14E-28	UP
FBgn0053194	CheA29a	7.20454	11.7892	18.9548	6.55248	41.3675	53.6987	53.8307	67.2782	2.27643	3.82E-10	UP
FBgn0266702	asRNA:CR45192	0	0.906859	1.80522	0	1.0607	1.07397	6.59151	4.48521	2.27255	0.133012	NOT_CHANGE
FBgn0026268	antdh	0.900568	1.81372	0.90261	0	1.0607	5.36987	3.29576	7.84912	2.26929	0.068991	NOT_CHANGE
FBgn0040262	Ugt37C2	0.900568	0	1.80522	0	1.0607	5.36987	3.29576	3.36391	2.26344	0.116093	NOT_CHANGE
FBgn0036899	tey	25.2159	13.6029	26.1757	27.146	97.5848	98.8056	124.14	121.101	2.26106	4.79E-21	UP
FBgn0040519	CG15219	0.900568	0	1.80522	0	2.12141	4.2959	5.49293	1.1213	2.25916	0.120469	NOT_CHANGE
FBgn0040496	CG17104	369.233	330.097	370.973	380.044	1459.53	1884.82	1726.98	1871.45	2.25909	1.62E-122	UP
FBgn0266787	lncRNA:CR45252	0	1.81372	0	0.936068	1.0607	4.2959	3.29576	4.48521	2.25896	0.114531	NOT_CHANGE
FBgn0032956	Cul2	1750.7	2082.15	1957.76	1864.65	10006.7	8843.1	8877.67	8909.87	2.25881	5.33E-245	UP
FBgn0038850	CG17279	1.80114	0.906859	1.80522	3.74427	9.54634	8.59179	6.59151	14.5769	2.25591	0.00367252	UP
FBgn0030667	CG15599	1.80114	2.72058	0.90261	1.87214	11.6678	7.51782	8.78869	6.72782	2.25241	0.00501632	UP
FBgn0287234	slf	68.4432	96.1271	69.501	76.7576	269.419	364.077	393.294	451.885	2.24963	5.62E-36	UP
FBgn0028704	Nckx30C	11.7074	4.5343	19.8574	4.68034	29.6997	63.3645	45.042	56.0651	2.24755	1.03E-06	UP
FBgn0267339	p38c	14.4091	16.3235	13.5392	19.6574	72.1279	80.5481	80.1968	69.5208	2.24422	7.16E-18	UP
FBgn0025879	Timp	227.844	242.131	252.731	287.373	993.88	1232.92	1282.05	1274.92	2.24399	7.67E-97	UP
FBgn0030964	Pvf1	154.898	141.47	162.47	154.451	609.905	730.302	785.489	777.063	2.24237	1.17E-90	UP
FBgn0033395	Cyp4p2	932.088	1064.65	1050.64	931.388	4411.47	4771.67	4593.19	4990.92	2.23763	1.17E-244	UP
FBgn0051098	CG31098	51.3324	52.5978	44.2279	51.4837	194.109	270.641	239.492	236.595	2.23655	1.12E-41	UP
FBgn0013277	Hsp70Ba	289.983	565.88	408.882	294.861	1454.23	1802.13	2065.34	2022.83	2.23538	1.12E-16	UP
FBgn0267936	lncRNA:CR46216	0.900568	1.81372	5.41566	0	6.36423	7.51782	12.0844	12.3343	2.22642	0.00972008	UP
FBgn0039467	CG14253	20.7131	21.7646	22.5653	12.1689	68.9458	91.2878	105.464	96.432	2.226	3.69E-17	UP
FBgn0038419	CG14879	44.1278	58.9459	55.0592	50.5477	213.202	255.606	263.661	243.323	2.22491	1.92E-46	UP
FBgn0085307	CG34278	8.10511	8.16173	0.90261	1.87214	21.2141	26.8494	20.8731	20.1834	2.22294	7.88E-05	UP
FBgn0034797	nahoda	2613.45	2726.93	2700.61	2812.88	10428.8	12285.2	14113.5	13839.1	2.22281	1.39E-138	UP
FBgn0013751	Awh	251.258	216.739	295.154	266.779	1313.15	1115.86	1202.95	1169.52	2.2211	7.14E-114	UP
FBgn0034692	CG13502	8.10511	6.34802	0.90261	0.936068	15.9106	20.4055	20.8731	19.0621	2.22071	0.000292363	UP
FBgn0050022	CG30022	205.33	224.901	226.555	216.232	890.992	1128.75	959.065	1080.94	2.21714	4.74E-110	UP
FBgn0037852	Tpc1	230.545	223.994	191.353	206.871	905.842	1026.72	960.164	1071.97	2.21659	6.88E-126	UP
FBgn0267734	asRNA:CR46065	18.0114	13.6029	22.5653	15.9132	112.435	67.6604	76.901	68.3995	2.21507	2.04E-14	UP
FBgn0035539	slow	858.241	778.992	782.563	896.753	2986.94	4008.07	4086.74	4299.07	2.21338	2.43E-94	UP
FBgn0041182	Tep2	846.534	828.87	873.727	754.471	3639.28	3754.61	4057.08	3751.88	2.20188	1.68E-267	UP
FBgn0053196	dpy	5497.07	6244.63	5610.63	6881.04	23836.2	23928.1	28063.4	35086.7	2.19439	3.67E-76	UP
FBgn0036481	CG16959	58.5369	76.1762	57.7671	68.333	268.358	328.636	280.139	313.965	2.19156	3.28E-51	UP
FBgn0267600	lncRNA:CR45938	3.60227	0.906859	2.70783	1.87214	11.6678	7.51782	12.0844	10.0917	2.18333	0.0027471	UP
FBgn0037195	CG11226	0	0.906859	1.80522	1.87214	6.36423	2.14795	6.59151	5.60651	2.18055	0.0444727	UP
FBgn0040319	Gclc	262.065	275.685	280.712	296.734	1107.38	1240.44	1299.63	1402.75	2.17903	1.97E-124	UP
FBgn0037616	CG8136	9.00568	4.5343	9.92871	2.8082	10.607	27.9233	39.5491	40.3669	2.16671	9.22E-05	UP
FBgn0027106	Inx7	24.3153	24.4852	24.3705	15.9132	86.9778	112.767	102.168	98.6746	2.1664	8.88E-21	UP
FBgn0027581	CG6191	16.2102	19.9509	27.0783	21.5296	74.2493	96.6577	101.07	108.766	2.16635	3.29E-18	UP
FBgn0052820	CG32820	0	0	1.80522	1.87214	4.24282	3.22192	2.19717	6.72782	2.16222	0.0860307	NOT_CHANGE
FBgn0052313	CG32313	0.900568	0.906859	1.80522	0	7.42493	3.22192	2.19717	3.36391	2.1604	0.0789996	NOT_CHANGE
FBgn0039754	CG9747	169.307	218.553	134.489	126.369	621.573	765.744	756.926	756.879	2.16027	4.81E-45	UP
FBgn0038349	AOX3	395.349	537.768	430.545	429.655	1848.81	2071.7	1978.55	2113.66	2.15955	4.08E-118	UP
FBgn0033112	Spn42Db	13.5085	3.62744	11.7339	8.42461	45.6103	44.0329	27.4646	49.3373	2.15663	8.71E-08	UP
FBgn0033932	Dh44-R1	1.80114	0.906859	0	0	1.0607	0	7.6901	3.36391	2.15046	0.208952	NOT_CHANGE
FBgn0054057	CG34057	28.8182	26.2989	37.007	29.0181	102.888	138.543	146.112	150.255	2.14902	1.38E-23	UP
FBgn0086031	snoRNA:Me28S-U1230	8.10511	3.62744	6.31827	6.55248	26.5176	31.1452	21.9717	29.1539	2.14465	9.17E-07	UP
FBgn0028527	CG18507	861.844	879.654	936.007	962.278	3398.5	4215.35	4006.54	4467.27	2.14403	5.29E-136	UP
FBgn0052436	CG32436	7.20454	8.16173	11.7339	0.936068	24.3962	28.9973	32.9576	38.1243	2.14339	6.26E-06	UP
FBgn0036367	CG10116	2.7017	1.81372	0.90261	0	1.0607	7.51782	8.78869	6.72782	2.14264	0.0479716	UP
FBgn0032774	CG17549	514.224	607.596	530.735	545.728	1698.19	2580.76	2638.8	2777.47	2.14079	4.37E-57	UP
FBgn0267294	lncRNA:CR45730	1.80114	0	0.90261	0	2.12141	3.22192	3.29576	3.36391	2.13803	0.131813	NOT_CHANGE
FBgn0033308	CG8736	0.900568	4.5343	2.70783	0	8.48564	10.7397	7.6901	8.97042	2.13353	0.00984655	UP
FBgn0265310	lncRNA:CR44283	0.900568	3.62744	0	0.936068	4.24282	6.44384	8.78869	4.48521	2.13159	0.0379214	UP
FBgn0014073	Tie	298.989	285.661	318.621	338.857	1139.2	1290.92	1475.4	1532.82	2.13034	1.42E-88	UP
FBgn0266819	asRNA:CR45281	5.40341	2.72058	0.90261	3.74427	8.48564	10.7397	13.183	23.5474	2.12898	0.00186596	UP
FBgn0265878	lncRNA:CR44667	0.900568	0	0.90261	0.936068	4.24282	2.14795	3.29576	2.24261	2.12654	0.12351	NOT_CHANGE
FBgn0051549	CG31549	80.1506	93.4065	83.0401	104.84	317.151	428.516	405.378	422.731	2.12301	1.27E-49	UP
FBgn0028494	CG6424	0	0.906859	1.80522	0	8.48564	0	2.19717	1.1213	2.12028	0.225708	NOT_CHANGE
FBgn0031857	LUBEL	18.9119	12.696	12.6365	15.9132	50.9138	53.6987	70.3095	85.219	2.1109	5.52E-12	UP
FBgn0285963	CG46339	712.349	778.992	626.412	688.01	2931.79	2799.85	3178.21	3195.71	2.10909	6.30E-163	UP
FBgn0287618	asRNA:CR46487	4.50284	2.72058	5.41566	0.936068	14.8499	10.7397	21.9717	11.213	2.10799	0.00100331	UP
FBgn0036403	CG6661	2.7017	7.25488	7.22088	2.8082	9.54634	27.9233	24.1689	24.6687	2.10663	0.000196069	UP
FBgn0052982	CG32982	996.929	1024.75	1031.68	1171.96	4177.05	4344.23	4853.55	4809.27	2.10568	2.46E-178	UP
FBgn0263452	lncRNA:CR43475	0.900568	0	1.80522	1.87214	3.18211	6.44384	5.49293	4.48521	2.10253	0.051218	NOT_CHANGE
FBgn0024293	Spn43Ab	19.8125	14.5098	7.22088	8.42461	33.9425	49.4028	62.6194	68.3995	2.09744	3.91E-08	UP
FBgn0065099	snRNA:7SK	3.60227	3.62744	9.0261	2.8082	18.032	16.1096	24.1689	23.5474	2.09743	7.13E-05	UP
FBgn0039897	CG1674	216.136	233.063	268.978	206.871	1021.46	986.982	941.488	996.838	2.09256	1.25E-120	UP
FBgn0263660	lncRNA:CR43651	0.900568	0.906859	0.90261	1.87214	8.48564	6.44384	1.09859	3.36391	2.09109	0.0653031	NOT_CHANGE
FBgn0031887	Ugt307A1	1.80114	2.72058	0	3.74427	8.48564	7.51782	10.9859	7.84912	2.08249	0.0100214	UP
FBgn0036318	Wbp2	515.125	457.057	466.65	504.541	1685.46	2165.13	2043.37	2313.25	2.07823	9.34E-97	UP
FBgn0042627	FASN2	5.40341	4.5343	0.90261	10.2967	16.9713	18.2576	25.2675	28.0326	2.07137	0.000179763	UP
FBgn0030647	CG6324	0.900568	0.906859	0.90261	0.936068	2.12141	4.2959	2.19717	6.72782	2.06945	0.0881494	NOT_CHANGE
FBgn0264556	Gr39a	37.8239	29.9264	31.5914	32.7624	133.649	126.729	137.323	156.982	2.06903	1.53E-27	UP
FBgn0036764	CG5535	153.097	173.21	141.71	196.574	694.761	679.826	611.912	780.427	2.05851	8.79E-67	UP
FBgn0004652	fru	1666.95	2012.32	1866.6	1712.07	7806.79	7118.3	6984.81	8317.82	2.05818	1.30E-150	UP
FBgn0010482	l(2)01289	18.9119	28.1126	16.247	12.1689	78.4921	71.9563	85.6897	77.3699	2.0527	2.05E-14	UP
FBgn0002719	Men	495.312	437.106	383.609	385.66	1573.02	1907.38	1806.08	1772.78	2.05219	8.64E-102	UP
FBgn0052205	hpRNA:CR32205	30.6193	40.8087	31.5914	22.4656	141.074	136.395	102.168	141.284	2.05205	1.18E-20	UP
FBgn0033302	Cyp6a14	5.40341	0.906859	0	0	2.12141	7.51782	6.59151	10.0917	2.05082	0.0771081	NOT_CHANGE
FBgn0034647	pirk	14.4091	5.44116	12.6365	3.74427	25.4569	44.0329	36.2533	44.8521	2.05006	2.66E-06	UP
FBgn0041181	Tep3	643.006	614.851	638.145	636.526	2260.36	2439	2866.21	2917.63	2.04924	1.23E-116	UP
FBgn0029890	Fum2	2.7017	4.5343	2.70783	0	6.36423	15.0356	10.9859	8.97042	2.04917	0.00791488	UP
FBgn0036031	CG6761	0.900568	0	4.51305	0.936068	3.18211	5.36987	9.88727	7.84912	2.04331	0.046036	UP
FBgn0034861	CG9815	13.5085	12.696	10.8313	11.2328	40.3068	44.0329	57.1265	57.1864	2.03898	1.58E-10	UP
FBgn0085419	Rgk2	0.900568	0	3.61044	1.87214	2.12141	8.59179	8.78869	6.72782	2.03764	0.0429603	UP
FBgn0040093	lectin-46Ca	13.5085	13.6029	16.247	16.8492	42.4282	56.9206	80.1968	67.2782	2.03487	5.23E-11	UP
FBgn0036186	CG6071	19.8125	31.7401	39.7149	28.082	114.556	127.803	125.239	121.101	2.03343	1.85E-21	UP
FBgn0039094	CG10184	9.00568	13.6029	6.31827	5.61641	35.0033	41.885	26.3661	38.1243	2.03115	3.19E-07	UP
FBgn0035379	spz5	141.389	144.191	131.781	149.771	438.071	597.13	616.307	661.569	2.02783	1.75E-49	UP
FBgn0037223	TwdlU	5.40341	6.34802	1.80522	10.2967	23.3355	26.8494	21.9717	24.6687	2.02719	2.42E-05	UP
FBgn0032130	brwl	74.7471	83.4311	94.7741	108.584	339.425	370.521	357.04	404.79	2.02629	5.43E-52	UP
FBgn0085452	CG34423	8.10511	13.6029	14.4418	4.68034	33.9425	45.1069	50.5349	37.003	2.02477	9.40E-08	UP
FBgn0034275	CG5002	21.6136	14.5098	6.31827	5.61641	22.2748	91.2878	39.5491	42.6095	2.02398	0.000129245	UP
FBgn0033110	CG9447	9.90625	8.16173	7.22088	13.105	22.2748	42.959	41.7463	48.216	2.01595	3.58E-07	UP
FBgn0052196	CG32196	4.50284	6.34802	5.41566	7.48854	19.0927	25.7754	27.4646	23.5474	2.01481	7.71E-06	UP
FBgn0034312	CG10916	190.02	200.416	197.672	189.086	748.857	801.185	812.953	771.456	2.01163	2.04E-129	UP
FBgn0267763	lncRNA:CR46094	0.900568	0	0	3.74427	6.36423	1.07397	6.59151	4.48521	2.00924	0.118608	NOT_CHANGE
FBgn0050069	CG30069	1652.54	2005.07	1896.38	1930.17	6977.31	6817.59	8014.18	8253.91	2.00607	2.08E-129	UP
FBgn0263046	CG43341	69.3437	97.9408	78.5271	100.159	296.997	379.113	361.435	349.846	2.00454	4.71E-43	UP
FBgn0024150	Ac78C	19.8125	15.4166	25.2731	19.6574	70.0065	65.5124	98.8727	87.4616	2.00403	5.18E-14	UP
FBgn0050413	CG30413	0	1.81372	0.90261	0	3.18211	1.07397	1.09859	5.60651	2.0037	0.199665	NOT_CHANGE
FBgn0267363	JYalpha	0.900568	0	1.80522	0	2.12141	2.14795	4.39434	2.24261	2.00014	0.176478	NOT_CHANGE
FBgn0030310	PGRP-SA	11.7074	42.6224	12.6365	17.7853	64.703	91.2878	94.4784	88.5829	1.99985	6.28E-08	UP
FBgn0267298	lncRNA:CR45734	1.80114	5.44116	3.61044	0	12.7285	6.44384	12.0844	12.3343	1.99897	0.00848486	UP
FBgn0033945	CG12868	47.7301	38.995	55.9618	39.3149	154.863	209.425	176.872	186.136	1.99728	4.02E-28	UP
FBgn0043364	cbt	435.875	301.077	378.194	363.194	1321.64	1500.34	1363.34	1713.35	1.99614	5.09E-65	UP
FBgn0039101	CG16710	27.9176	30.8332	28.8835	33.6984	119.86	112.767	139.52	111.009	1.99448	3.54E-23	UP
FBgn0264748	CG44006	11.7074	9.06859	9.92871	6.55248	25.4569	38.6631	37.3519	47.0947	1.99125	1.71E-07	UP
FBgn0262945	lncRNA:CR43264	53.1335	37.1812	62.2801	65.5248	186.684	212.647	229.604	237.716	1.99078	1.27E-28	UP
FBgn0259245	DIP-beta	7.20454	2.72058	8.12349	1.87214	21.2141	23.6274	18.676	15.6982	1.98723	0.000215282	UP
FBgn0266325	asRNA:CR44990	309.795	283.847	287.933	292.053	937.663	1157.74	1255.68	1298.47	1.98576	1.45E-75	UP
FBgn0000395	cv-2	402.554	441.641	398.051	470.842	1254.81	1720.51	1810.47	1984.71	1.98266	4.37E-54	UP
FBgn0038414	CG6901	4.50284	3.62744	1.80522	4.68034	13.7892	18.2576	7.6901	17.9408	1.98256	0.00134768	UP
FBgn0058198	CG40198	0.900568	1.81372	3.61044	0	6.36423	4.2959	6.59151	7.84912	1.97941	0.0387482	UP
FBgn0053508	ppk13	351.222	438.013	434.156	360.386	1498.78	1658.22	1487.49	1597.86	1.97844	1.03E-112	UP
FBgn0250816	AGO3	98.1619	99.7545	91.1636	111.392	385.036	403.814	393.294	394.699	1.97814	1.59E-70	UP
FBgn0264953	Piezo	1238.28	1378.43	1280.8	1433.12	4606.64	4905.91	5521.49	5965.33	1.97798	2.97E-113	UP
FBgn0063493	GstE7	7.20454	5.44116	1.80522	1.87214	6.36423	11.8137	39.5491	6.72782	1.9779	0.0146451	UP
FBgn0267073	lncRNA:CR45517	62.1392	74.3625	61.3775	64.5887	274.722	228.756	285.632	244.444	1.97751	1.33E-41	UP
FBgn0264441	lncRNA:CR43859	1.80114	0.906859	3.61044	0	6.36423	5.36987	7.6901	5.60651	1.9772	0.0375779	UP
FBgn0034793	asrij	344.918	337.352	331.258	356.642	1142.38	1455.23	1312.81	1467.79	1.97271	7.97E-98	UP
FBgn0261805	CG42751	0.900568	1.81372	1.80522	1.87214	6.36423	6.44384	7.6901	4.48521	1.96969	0.0281811	UP
FBgn0041233	Gr59e	0	0	0	2.8082	2.12141	3.22192	5.49293	0	1.96745	0.28467	NOT_CHANGE
FBgn0052668	CG32668	5.40341	5.44116	5.41566	7.48854	16.9713	23.6274	21.9717	30.2752	1.96718	2.19E-05	UP
FBgn0030148	CG3106	2.7017	4.5343	2.70783	0.936068	8.48564	9.66577	6.59151	17.9408	1.96492	0.00785629	UP
FBgn0050263	stum	1.80114	1.81372	2.70783	0.936068	5.30352	5.36987	7.6901	10.0917	1.96353	0.0215896	UP
FBgn0264511	lncRNA:CR43910	5.40341	2.72058	4.51305	1.87214	11.6678	17.1836	12.0844	15.6982	1.95959	0.00106759	UP
FBgn0037166	CG11426	40.5256	39.9018	35.2018	35.5706	106.07	160.022	155.999	163.71	1.9527	2.10E-21	UP
FBgn0031307	MFS3	1828.15	1819.16	1820.57	1833.76	5990.86	7432.97	7046.33	7784.08	1.95212	2.16E-139	UP
FBgn0005614	trpl	1.80114	1.81372	0.90261	0	2.12141	2.14795	4.39434	8.97042	1.95143	0.100632	NOT_CHANGE
FBgn0053267	CG33267	13.5085	9.06859	14.4418	12.1689	49.8531	48.3288	52.7321	39.2456	1.95115	6.92E-10	UP
FBgn0266884	lncRNA:CR45345	2.7017	3.62744	0	1.87214	5.30352	4.2959	13.183	8.97042	1.95031	0.0284581	UP
FBgn0013278	Hsp70Bb	14478.4	15972.5	14273	16003	58032.2	54926.3	64239.8	56934.1	1.94693	4.64E-201	UP
FBgn0051647	lncRNA:CR31647	0.900568	2.72058	2.70783	1.87214	6.36423	6.44384	10.9859	7.84912	1.94642	0.0155633	UP
FBgn0267781	lncRNA:CR46112	6.30398	3.62744	4.51305	5.61641	21.2141	17.1836	18.676	20.1834	1.94589	7.64E-05	UP
FBgn0004623	Gbeta76C	7.20454	0.906859	5.41566	4.68034	12.7285	11.8137	25.2675	20.1834	1.93993	0.00122018	UP
FBgn0033524	Cyp49a1	16.2102	10.8823	9.0261	6.55248	28.639	38.6631	35.1547	61.6716	1.93888	1.53E-06	UP
FBgn0030747	CG4301	9.00568	9.06859	4.51305	3.74427	26.5176	30.0713	28.5632	15.6982	1.93579	4.16E-05	UP
FBgn0026398	Or22a	1.80114	3.62744	0	0	1.0607	3.22192	10.9859	5.60651	1.93518	0.12664	NOT_CHANGE
FBgn0052483	CG32483	2.7017	1.81372	4.51305	0	10.607	11.8137	4.39434	7.84912	1.93503	0.021604	UP
FBgn0035346	CG1146	957.304	936.786	959.475	1026.87	3266.97	3763.21	3861.53	3943.62	1.93476	1.06E-161	UP
FBgn0052207	hpRNA:CR32207	321.503	319.215	287.03	256.483	1024.64	1220.03	1010.7	1268.19	1.93293	2.16E-72	UP
FBgn0029722	CG7024	1.80114	1.81372	1.80522	0	4.24282	3.22192	4.39434	8.97042	1.9304	0.063694	NOT_CHANGE
FBgn0028983	Spn55B	145.892	158.7	143.515	146.963	390.339	626.127	630.588	612.231	1.92438	1.48E-35	UP
FBgn0033140	CG12836	1.80114	2.72058	0.90261	0	4.24282	4.2959	9.88727	2.24261	1.92326	0.0790002	NOT_CHANGE
FBgn0037386	CG1208	1.80114	0	3.61044	0.936068	1.0607	6.44384	7.6901	8.97042	1.92131	0.0752439	NOT_CHANGE
FBgn0266960	lncRNA:CR45411	2.7017	0	1.80522	1.87214	2.12141	4.2959	7.6901	10.0917	1.91886	0.0591331	NOT_CHANGE
FBgn0265893	lncRNA:CR44682	0.900568	0.906859	1.80522	1.87214	5.30352	2.14795	9.88727	3.36391	1.91846	0.0680291	NOT_CHANGE
FBgn0086660	snoRNA:Psi28S-1837a	2.7017	2.72058	0.90261	0	2.12141	6.44384	9.88727	5.60651	1.9182	0.0606155	NOT_CHANGE
FBgn0031068	Alr	117.074	115.171	94.7741	128.241	370.186	454.291	431.744	456.37	1.91182	2.83E-52	UP
FBgn0034723	CG13506	950.099	1110.9	1072.3	965.086	3070.74	3807.24	4024.12	4459.42	1.90604	4.00E-72	UP
FBgn0030665	CG15646	40.5256	19.9509	30.6888	29.0181	89.0992	125.655	114.253	121.101	1.90385	7.24E-16	UP
FBgn0086365	Orct2	328.707	309.239	260.854	280.82	1128.59	978.39	1185.37	1115.7	1.90152	4.43E-89	UP
FBgn0013733	shot	5858.2	6113.14	6179.27	7924.75	20501.3	19385.2	25436.7	31972.8	1.8997	1.58E-20	UP
FBgn0025682	scf	985.221	915.021	1010.02	852.758	3231.97	3724.54	3516.57	3559.01	1.89847	7.84E-159	UP
FBgn0086711	mol	59.4375	69.8282	59.5723	73.0133	248.205	228.756	218.619	278.083	1.89524	1.61E-36	UP
FBgn0266263	asRNA:CR44958	3.60227	0.906859	2.70783	1.87214	6.36423	10.7397	9.88727	6.72782	1.88913	0.0152455	UP
FBgn0035996	CG3448	81.0511	106.103	97.4819	91.7347	309.726	364.077	366.928	345.361	1.88056	1.21E-49	UP
FBgn0265512	mlt	147.693	166.862	151.639	148.835	415.796	559.54	589.941	691.844	1.87517	2.37E-36	UP
FBgn0035439	CG14961	32.4205	24.4852	27.0783	20.5935	62.5816	111.693	117.549	91.9468	1.87369	3.32E-12	UP
FBgn0262031	CR42842	166.605	139.656	166.983	161.004	505.956	605.721	527.321	681.752	1.87107	4.40E-52	UP
FBgn0032138	CG4364	2707.11	2834.84	2649.16	2743.62	8176.97	10490.6	10239.9	10998.9	1.86766	2.40E-106	UP
FBgn0040600	CG13631	37.8239	31.7401	20.76	18.7214	81.6743	108.471	121.943	86.3403	1.86742	1.78E-12	UP
FBgn0051999	CG31999	525.031	567.694	634.535	629.974	2445.98	2045.92	2017	2068.8	1.8638	1.45E-98	UP
FBgn0024943	PIP82	0.900568	1.81372	0	0	1.0607	0	4.39434	4.48521	1.86161	0.284557	NOT_CHANGE
FBgn0025642	CG32812	4.50284	5.44116	7.22088	7.48854	16.9713	20.4055	27.4646	24.6687	1.86041	5.76E-05	UP
FBgn0266275	asRNA:CR44960	10.8068	7.25488	5.41566	6.55248	12.7285	38.6631	24.1689	33.6391	1.86021	0.000140172	UP
FBgn0286833	CG46387	17.1108	26.2989	27.9809	25.2738	92.2813	74.1042	77.9996	106.524	1.85995	5.69E-14	UP
FBgn0052755	CG32755	0.900568	0	3.61044	0	1.0607	4.2959	4.39434	6.72782	1.85791	0.160825	NOT_CHANGE
FBgn0287607	lncRNA:CR46476	0	0	3.61044	0.936068	2.12141	3.22192	2.19717	8.97042	1.85475	0.167314	NOT_CHANGE
FBgn0030090	fend	66.642	80.7105	80.3323	52.4198	257.751	218.017	271.351	265.749	1.85271	2.34E-31	UP
FBgn0020908	Scp1	1.80114	0.906859	1.80522	0	2.12141	4.2959	3.29576	6.72782	1.85256	0.110592	NOT_CHANGE
FBgn0030332	CG9360	0.900568	0	0.90261	1.87214	0	3.22192	2.19717	7.84912	1.85213	0.209289	NOT_CHANGE
FBgn0024997	CG2681	3.60227	0	0.90261	1.87214	1.0607	6.44384	6.59151	8.97042	1.85101	0.0898059	NOT_CHANGE
FBgn0050108	CG30108	47.7301	38.995	38.8122	33.6984	170.773	143.913	127.436	132.314	1.85063	6.30E-22	UP
FBgn0015351	CG14906	95.4602	87.0585	70.4036	68.333	242.901	295.343	335.069	285.932	1.85019	2.42E-32	UP
FBgn0004507	GlyP	1745.3	1788.33	1615.67	1787.89	5805.24	6440.62	6394.87	6347.69	1.84886	5.19E-235	UP
FBgn0029723	Proc-R	16.2102	15.4166	25.2731	13.105	48.7924	56.9206	60.4222	86.3403	1.84731	3.44E-09	UP
FBgn0029084	gom	0.900568	1.81372	2.70783	0	5.30352	3.22192	6.59151	4.48521	1.84599	0.0791627	NOT_CHANGE
FBgn0265939	lncRNA:CR44726	1.80114	0.906859	0	0	2.12141	2.14795	4.39434	1.1213	1.84528	0.235527	NOT_CHANGE
FBgn0264911	CG44102	5.40341	5.44116	2.70783	4.68034	13.7892	10.7397	20.8731	20.1834	1.84489	0.000904873	UP
FBgn0033422	Or45b	4.50284	1.81372	0.90261	0.936068	7.42493	7.51782	5.49293	8.97042	1.8447	0.0295699	UP
FBgn0034904	CG15800	0	0.906859	2.70783	0.936068	4.24282	5.36987	1.09859	5.60651	1.84127	0.128469	NOT_CHANGE
FBgn0033580	CG13231	0	2.72058	1.80522	0	6.36423	3.22192	3.29576	3.36391	1.84018	0.129987	NOT_CHANGE
FBgn0035499	Chd64	3365.42	3519.52	3502.13	3550.51	10549.8	13342	12835.9	13155.1	1.83955	2.92E-133	UP
FBgn0026397	Or22b	0	2.72058	0.90261	1.87214	6.36423	3.22192	3.29576	6.72782	1.83912	0.0848154	NOT_CHANGE
FBgn0034477	CG13872	0	0	0.90261	1.87214	2.12141	0	5.49293	2.24261	1.83762	0.283685	NOT_CHANGE
FBgn0039761	CG18404	0.900568	0	0.90261	0.936068	1.0607	5.36987	2.19717	1.1213	1.83568	0.231586	NOT_CHANGE
FBgn0030459	CG12723	0	0.906859	1.80522	0.936068	4.24282	5.36987	2.19717	1.1213	1.83132	0.167714	NOT_CHANGE
FBgn0050377	CG30377	19.8125	34.4607	27.0783	31.8263	74.2493	85.9179	123.042	118.858	1.8286	2.40E-12	UP
FBgn0035871	BI-1	957.304	1074.63	969.403	930.452	3190.6	3518.34	3421	3828.13	1.82763	5.49E-139	UP
FBgn0266437	CG45067	0.900568	0.906859	0	1.87214	3.18211	6.44384	2.19717	1.1213	1.82733	0.173365	NOT_CHANGE
FBgn0027525	LTV1	884.358	866.958	908.929	767.576	2710.1	3043.64	3133.17	3246.17	1.82321	1.07E-124	UP
FBgn0000808	gd	7.20454	1.81372	4.51305	2.8082	12.7285	13.9617	16.4788	14.5769	1.8172	0.00200401	UP
FBgn0001078	ftz-f1	254.861	308.332	250.023	240.569	931.299	909.656	898.643	974.412	1.81697	4.73E-92	UP
FBgn0039205	CG13623	19.8125	43.5293	25.2731	29.9542	94.4027	105.249	103.267	114.373	1.81547	3.07E-14	UP
FBgn0040322	GNBP2	95.4602	115.171	94.7741	96.415	361.7	375.891	342.759	331.906	1.81363	2.32E-52	UP
FBgn0053056	CG33056	131.483	120.612	113.729	140.41	353.215	467.179	478.983	478.796	1.81255	8.31E-42	UP
FBgn0032609	CG13280	4.50284	0.906859	6.31827	0	10.607	8.59179	10.9859	11.213	1.81148	0.0214816	UP
FBgn0263415	lncRNA:CR43461	19.8125	16.3235	15.3444	17.7853	57.278	62.2905	57.1265	66.1569	1.8095	1.06E-11	UP
FBgn0038422	CG14880	17.1108	19.044	11.7339	11.2328	49.8531	28.9973	81.2953	47.0947	1.80772	2.41E-06	UP
FBgn0028397	Tob	10.8068	15.4166	10.8313	7.48854	45.6103	32.2192	36.2533	41.4882	1.80221	2.88E-07	UP
FBgn0035868	CG7194	33.321	34.4607	25.2731	26.2099	95.4634	109.545	101.07	109.888	1.80107	5.29E-18	UP
FBgn0267623	lncRNA:CR45961	1.80114	6.34802	0	3.74427	9.54634	11.8137	9.88727	10.0917	1.80058	0.0172217	UP
FBgn0052318	CG32318	3.60227	9.06859	1.80522	6.55248	20.1534	10.7397	27.4646	14.5769	1.79649	0.00242356	UP
FBgn0262160	CG9932	2111.83	2345.14	2215.01	2525.51	7796.18	7030.23	8140.52	8956.96	1.79536	4.39E-105	UP
FBgn0266624	asRNA:CR45131	122.477	143.284	111.924	128.241	368.064	423.146	506.448	454.128	1.79154	1.07E-41	UP
FBgn0040259	Ugt302C1	560.153	603.968	589.405	563.513	1851.99	2174.8	1931.31	2045.26	1.78819	9.13E-142	UP
FBgn0052475	mthl8	273.773	290.195	296.056	294.861	958.877	1011.68	994.22	1022.63	1.78772	4.36E-134	UP
FBgn0011288	Snap25	15.3097	38.0881	22.5653	22.4656	72.1279	85.9179	98.8727	82.9764	1.7876	6.89E-11	UP
FBgn0260933	rempA	887.96	928.624	917.955	934.196	2520.23	3225.14	3194.69	3696.93	1.78419	2.16E-69	UP
FBgn0003231	ref(2)P	1246.39	1291.37	1238.38	1311.43	3515.17	4441.96	5027.13	4534.55	1.78382	1.23E-76	UP
FBgn0265058	asRNA:CR44169	32.4205	35.3675	48.741	37.4427	121.981	144.987	118.647	144.648	1.78356	7.72E-20	UP
FBgn0051279	CG31279	1.80114	1.81372	0	3.74427	4.24282	3.22192	7.6901	10.0917	1.78225	0.0663691	NOT_CHANGE
FBgn0037989	ATP8B	919.48	873.306	833.109	982.871	3116.35	2767.63	3213.36	3293.27	1.77978	8.10E-123	UP
FBgn0035513	Cpr64Ad	0.900568	2.72058	0.90261	1.87214	2.12141	3.22192	8.78869	7.84912	1.7785	0.0796663	NOT_CHANGE
FBgn0015572	alpha-Est4	18.0114	25.3921	19.8574	16.8492	46.671	82.696	77.9996	67.2782	1.77612	6.12E-10	UP
FBgn0262567	CG43107	2.7017	7.25488	6.31827	2.8082	11.6678	16.1096	21.9717	15.6982	1.77445	0.00159551	UP
FBgn0036545	GXIVsPLA2	151.295	146.004	132.684	118.881	380.793	530.543	515.237	451.885	1.77427	3.71E-39	UP
FBgn0032533	CG16888	4.50284	0	1.80522	7.48854	9.54634	11.8137	5.49293	20.1834	1.77366	0.030999	UP
FBgn0032284	CG7294	76.5483	81.6173	75.8193	102.967	183.502	364.077	283.435	320.693	1.77356	1.58E-17	UP
FBgn0051973	Cda5	90.0568	120.612	73.1114	82.374	422.16	292.121	268.055	269.113	1.77341	1.57E-19	UP
FBgn0265534	lncRNA:CR44384	1.80114	5.44116	3.61044	1.87214	10.607	9.66577	12.0844	11.213	1.7727	0.00755884	UP
FBgn0266806	asRNA:CR45268	43.2273	55.3184	37.9096	45.8673	133.649	161.096	154.901	172.681	1.77076	1.23E-22	UP
FBgn0266633	asRNA:CR45140	119.776	97.9408	97.4819	99.2232	304.422	356.559	372.421	381.243	1.77034	4.28E-43	UP
FBgn0039203	CG13618	2.7017	1.81372	2.70783	4.68034	4.24282	8.59179	16.4788	11.213	1.76844	0.0174269	UP
FBgn0262142	lncRNA:CR42868	3.60227	0	0.90261	0.936068	3.18211	3.22192	5.49293	6.72782	1.76789	0.11261	NOT_CHANGE
FBgn0000422	Ddc	21.6136	39.9018	42.4227	14.9771	78.4921	100.954	117.549	107.645	1.76425	4.40E-09	UP
FBgn0030716	CG9170	744.77	806.198	622.801	726.389	2179.75	2393.89	2595.96	2667.58	1.76201	2.01E-82	UP
FBgn0038020	GstD9	198.125	215.833	192.256	220.912	695.822	751.782	648.166	703.057	1.75924	7.00E-83	UP
FBgn0038680	Cyp12a5	1.80114	5.44116	2.70783	7.48854	12.7285	18.2576	10.9859	16.8195	1.75906	0.00326964	UP
FBgn0039498	CG17991	0.900568	4.5343	2.70783	2.8082	10.607	5.36987	15.3802	5.60651	1.75661	0.025028	UP
FBgn0031471	CG3117	7.20454	6.34802	6.31827	1.87214	5.30352	11.8137	26.3661	30.2752	1.75565	0.00908646	UP
FBgn0264265	lncRNA:CR43765	0.900568	0.906859	1.80522	1.87214	6.36423	2.14795	6.59151	3.36391	1.75526	0.0957764	NOT_CHANGE
FBgn0086370	sra	228.744	332.817	269.88	246.186	837.957	934.357	909.629	955.35	1.75471	3.16E-56	UP
FBgn0033204	CG2065	8.10511	9.06859	4.51305	9.36068	25.4569	20.4055	28.5632	30.2752	1.75434	3.20E-05	UP
FBgn0040602	CG14545	12.608	38.0881	18.0522	18.7214	125.163	75.1782	43.9434	50.4586	1.75374	2.86E-05	UP
FBgn0037254	CG14651	2.7017	0	1.80522	0	2.12141	2.14795	8.78869	2.24261	1.75351	0.191668	NOT_CHANGE
FBgn0261113	Xrp1	6262.55	6952.89	5845.3	6676.97	20595.7	20714.8	21843.2	23616.9	1.75332	2.61E-145	UP
FBgn0033174	CG11125	195.423	195.882	207.6	197.51	622.634	691.639	682.222	680.631	1.74882	9.51E-91	UP
FBgn0028482	bdl	111.67	116.985	85.748	110.456	161.227	364.077	437.237	465.341	1.74862	1.13E-06	UP
FBgn0033226	puml	295.386	279.313	296.959	325.752	811.439	1112.64	984.333	1113.45	1.74796	1.67E-54	UP
FBgn0034718	wdp	881.656	994.825	891.779	970.703	2667.67	3218.7	3303.45	3365.03	1.74751	3.35E-96	UP
FBgn0012034	AcCoAS	245.855	223.087	183.23	211.551	825.228	716.341	708.588	646.992	1.74624	1.42E-54	UP
FBgn0265105	asRNA:CR44207	2.7017	0	0.90261	0.936068	6.36423	0	3.29576	5.60651	1.74607	0.20123	NOT_CHANGE
FBgn0037677	CG12951	0.900568	1.81372	1.80522	0	3.18211	5.36987	3.29576	3.36391	1.74418	0.132319	NOT_CHANGE
FBgn0265039	lncRNA:CR44156	0.900568	1.81372	0	1.87214	3.18211	2.14795	6.59151	3.36391	1.7408	0.143024	NOT_CHANGE
FBgn0032382	Mal-B2	63.0398	62.5733	55.9618	72.0772	199.412	238.422	213.126	195.107	1.73918	1.68E-30	UP
FBgn0031263	Tspo	882.557	862.423	812.349	861.183	2416.29	3031.83	2828.86	3135.16	1.73901	3.89E-94	UP
FBgn0034724	babos	1091.49	1057.4	1146.32	1140.13	3244.7	3814.76	3987.87	3718.24	1.73509	1.99E-127	UP
FBgn0266928	lncRNA:CR45379	0.900568	0	0.90261	2.8082	3.18211	5.36987	3.29576	3.36391	1.73347	0.14241	NOT_CHANGE
FBgn0262902	asRNA:CR43257	162.102	142.377	182.327	155.387	493.228	542.357	565.772	533.74	1.73272	1.49E-62	UP
FBgn0031220	CG4822	117.074	124.24	135.392	123.561	377.611	443.551	389.998	451.885	1.73267	1.95E-51	UP
FBgn0001228	CG4456	0.900568	0.906859	1.80522	0	2.12141	0	5.49293	4.48521	1.73212	0.237971	NOT_CHANGE
FBgn0033777	CG17574	265.668	223.994	228.36	213.424	628.998	780.779	817.348	867.888	1.73167	1.04E-48	UP
FBgn0001149	GstD1	4808.13	4778.24	4589.77	4293.74	12783.6	16381.3	16026.2	16135.5	1.73129	2.15E-99	UP
FBgn0039114	Lsd-1	191.821	107.009	91.1636	63.6526	283.208	411.332	383.406	428.338	1.73084	3.02E-06	UP
FBgn0263584	asRNA:CR43609	1.80114	4.5343	5.41566	4.68034	13.7892	11.8137	13.183	15.6982	1.73015	0.00291858	UP
FBgn0005659	Ets98B	222.44	195.882	208.503	236.825	565.356	742.116	734.954	821.915	1.72957	5.23E-44	UP
FBgn0034399	CG15083	579.966	603.062	545.177	545.728	1528.48	2051.29	1896.16	2048.62	1.72619	1.03E-68	UP
FBgn0003975	vg	57.6364	58.039	71.3062	75.8215	235.476	199.759	208.731	224.261	1.72519	2.45E-30	UP
FBgn0263462	snoRNA:Dek-a	0.900568	0	2.70783	0	4.24282	1.07397	2.19717	4.48521	1.72412	0.231636	NOT_CHANGE
FBgn0031289	CG13950	0.900568	2.72058	1.80522	1.87214	5.30352	2.14795	12.0844	4.48521	1.71796	0.0770572	NOT_CHANGE
FBgn0058469	lncRNA:CR40469	17.1108	29.9264	37.9096	29.9542	91.2206	102.028	80.1968	104.281	1.71728	2.66E-12	UP
FBgn0034328	BomBc1	3.60227	4.5343	8.12349	6.55248	11.6678	35.4411	15.3802	12.3343	1.71584	0.0036235	UP
FBgn0262880	CG43235	6.30398	3.62744	1.80522	2.8082	14.8499	12.8877	10.9859	8.97042	1.71314	0.0073811	UP
FBgn0052512	CG32512	1215.77	1027.47	1365.65	1247.78	3701.86	3967.26	4071.36	4133.12	1.70855	8.62E-95	UP
FBgn0002440	l(3)mbn	2.7017	3.62744	0.90261	1.87214	4.24282	2.14795	6.59151	16.8195	1.7047	0.0722576	NOT_CHANGE
FBgn0035861	CG7213	15.3097	9.97545	9.92871	18.7214	45.6103	33.2932	39.5491	57.1864	1.70463	9.83E-07	UP
FBgn0032699	CG10383	175.611	153.259	146.223	152.579	470.953	505.842	556.983	505.707	1.69963	6.90E-60	UP
FBgn0287619	lncRNA:CR46488	10.8068	6.34802	11.7339	12.1689	32.8818	39.737	21.9717	38.1243	1.69371	1.29E-05	UP
FBgn0034094	Tsf3	172.909	156.887	160.665	162.876	446.557	526.247	544.899	589.805	1.689	4.53E-51	UP
FBgn0030189	CG2909	106.267	107.009	109.216	107.648	255.63	370.521	375.716	384.607	1.68794	3.27E-29	UP
FBgn0039294	Cad96Cb	141.389	123.333	133.586	133.858	373.368	427.442	421.857	492.252	1.68752	2.08E-45	UP
FBgn0033629	Tsp47F	0.900568	1.81372	0	0	1.0607	1.07397	2.19717	4.48521	1.68727	0.302295	NOT_CHANGE
FBgn0264984	lncRNA:CR44135	6.30398	6.34802	5.41566	2.8082	18.032	15.0356	26.3661	7.84912	1.68649	0.003652	UP
FBgn0002940	ninaE	0.900568	0	0.90261	0.936068	0	2.14795	3.29576	3.36391	1.68079	0.299375	NOT_CHANGE
FBgn0039648	CG14515	0.900568	1.81372	0	0	1.0607	3.22192	1.09859	3.36391	1.67933	0.299862	NOT_CHANGE
FBgn0036975	CG5618	118.875	142.377	227.458	157.259	542.02	494.028	486.673	541.589	1.67605	2.22E-24	UP
FBgn0265103	asRNA:CR44205	3.60227	1.81372	0.90261	1.87214	2.12141	10.7397	5.49293	7.84912	1.67502	0.0690498	NOT_CHANGE
FBgn0028341	Ptpmeg2	1042.86	967.619	1057.86	1054.01	2738.74	3065.12	3571.5	3722.72	1.66769	1.86E-68	UP
FBgn0014141	cher	7391.86	7623.97	7772.38	8948.81	23593.3	24119.3	26191.4	26922.5	1.66766	1.08E-119	UP
FBgn0003308	ry	108.068	124.24	81.2349	72.0772	136.831	158.948	743.743	183.894	1.66551	0.014136	UP
FBgn0037812	CG18545	0	0	0.90261	1.87214	2.12141	2.14795	2.19717	2.24261	1.66334	0.286342	NOT_CHANGE
FBgn0029791	AdamTS-B	547.545	600.341	513.585	530.751	1435.13	1726.95	1730.27	2045.26	1.66178	2.21E-56	UP
FBgn0030052	CG12065	376.437	339.165	316.816	343.537	813.56	1179.22	1096.39	1252.49	1.65754	1.53E-38	UP
FBgn0011774	Irbp	213.435	181.372	195.866	190.022	508.077	700.231	589.941	659.326	1.65399	7.15E-44	UP
FBgn0034397	CG15082	11.7074	9.06859	11.7339	6.55248	22.2748	48.3288	20.8731	31.3965	1.65135	0.000156939	UP
FBgn0032888	CheB38c	3.60227	5.44116	2.70783	2.8082	11.6678	11.8137	9.88727	12.3343	1.64894	0.0079726	UP
FBgn0035949	CG13314	9.90625	9.97545	4.51305	3.74427	16.9713	23.6274	28.5632	19.0621	1.64503	0.000671002	UP
FBgn0038067	CG11598	0.900568	1.81372	1.80522	0	1.0607	4.2959	4.39434	4.48521	1.64492	0.180662	NOT_CHANGE
FBgn0261274	Ero1L	378.239	421.69	380.902	370.683	1073.43	1338.17	1204.05	1236.8	1.64481	9.68E-80	UP
FBgn0029689	CG6428	89.1562	107.009	104.703	106.712	273.662	335.08	309.801	355.453	1.64402	2.07E-35	UP
FBgn0033202	CG1339	1.80114	0	1.80522	0.936068	4.24282	1.07397	2.19717	6.72782	1.64271	0.194838	NOT_CHANGE
FBgn0267808	asRNA:CR46133	225.142	194.068	199.477	204.063	662.94	603.573	621.8	679.509	1.64175	1.47E-72	UP
FBgn0040342	CG3706	4.50284	5.44116	9.92871	4.68034	14.8499	17.1836	15.3802	29.1539	1.63673	0.00167118	UP
FBgn0033051	Strica	152.196	188.627	192.256	139.474	486.863	525.173	514.138	560.651	1.6326	3.47E-44	UP
FBgn0032636	CG5043	1.80114	0	1.80522	0.936068	3.18211	5.36987	4.39434	1.1213	1.63112	0.187045	NOT_CHANGE
FBgn0037322	Or83a	1.80114	1.81372	0.90261	4.68034	6.36423	8.59179	3.29576	10.0917	1.63041	0.0595555	NOT_CHANGE
FBgn0010097	gammaTub37C	7.20454	19.9509	17.1496	9.36068	54.0959	38.6631	30.7604	42.6095	1.62971	2.07E-05	UP
FBgn0264979	CG4267	39.625	24.4852	18.9548	20.5935	55.1566	79.4741	91.1826	95.3107	1.62889	3.39E-08	UP
FBgn0008646	E5	698.841	730.929	710.354	769.448	2081.1	2261.79	2366.35	2287.46	1.62868	7.65E-144	UP
FBgn0259233	CG42331	8.10511	5.44116	0	3.74427	8.48564	16.1096	15.3802	13.4556	1.62597	0.0189382	UP
FBgn0033982	Cyp317a1	513.324	545.023	567.742	491.436	1389.52	1821.46	1580.86	1743.63	1.62562	5.82E-66	UP
FBgn0265894	lncRNA:CR44683	0	0	1.80522	2.8082	5.30352	3.22192	3.29576	2.24261	1.62096	0.204829	NOT_CHANGE
FBgn0036851	CG14082	0	1.81372	1.80522	2.8082	3.18211	4.2959	4.39434	7.84912	1.62037	0.114632	NOT_CHANGE
FBgn0000064	Ald1	4375.86	4342.95	4268.44	4416.37	12784.7	14119.5	12455.8	14120.6	1.61963	6.92E-193	UP
FBgn0266836	lncRNA:CR45298	3.60227	0.906859	3.61044	0	4.24282	9.66577	2.19717	8.97042	1.61885	0.111362	NOT_CHANGE
FBgn0010399	Nmdar1	11.7074	4.5343	5.41566	2.8082	15.9106	16.1096	19.7745	23.5474	1.61673	0.00229773	UP
FBgn0039818	CG11318	2.7017	0.906859	2.70783	1.87214	2.12141	7.51782	7.6901	7.84912	1.61603	0.0725814	NOT_CHANGE
FBgn0032683	kon	971.713	891.443	986.553	1066.18	3566.09	2461.55	3302.35	2664.21	1.61506	2.24E-45	UP
FBgn0028738	ETH	120.676	108.823	103.8	145.091	351.093	355.485	362.533	393.577	1.61325	1.23E-38	UP
FBgn0000092	dyw	2.7017	0.906859	3.61044	0.936068	6.36423	5.36987	8.78869	4.48521	1.61204	0.0687622	NOT_CHANGE
FBgn0035455	CG10862	1.80114	0.906859	2.70783	0.936068	11.6678	3.22192	1.09859	3.36391	1.60913	0.154363	NOT_CHANGE
FBgn0037844	CG4570	45.929	43.5293	46.0331	44.9313	112.435	140.691	151.605	145.769	1.60844	6.97E-19	UP
FBgn0040271	Sulf1	1148.22	1148.08	1065.08	1171.02	2950.88	3284.21	3785.73	3769.82	1.60525	4.68E-78	UP
FBgn0031473	CG3104	11.7074	9.06859	16.247	14.041	31.8211	32.2192	46.1406	44.8521	1.60107	3.96E-06	UP
FBgn0004852	Ac76E	5.40341	9.97545	9.0261	8.42461	11.6678	25.7754	27.4646	34.7604	1.6	0.000778699	UP
FBgn0036126	Irbp18	283.679	275.685	234.679	258.355	836.896	822.664	755.827	770.335	1.59811	9.18E-76	UP
FBgn0265419	lncRNA:CR44331	7.20454	4.5343	11.7339	5.61641	18.032	21.4795	31.859	16.8195	1.59797	0.000994281	UP
FBgn0028490	CG31705	666.42	625.733	601.138	465.226	1422.4	1703.32	2048.86	1966.76	1.59791	2.96E-34	UP
FBgn0264343	CG43799	2.7017	6.34802	1.80522	4.68034	5.30352	17.1836	7.6901	16.8195	1.59722	0.0245346	UP
FBgn0032805	CG10337	122.477	181.372	169.691	154.451	418.978	529.469	506.448	444.036	1.59643	1.67E-32	UP
FBgn0041342	Pcyt1	593.474	581.297	593.918	554.152	1471.2	1830.05	1847.82	1859.12	1.59282	1.71E-75	UP
FBgn0052549	CG32549	236.849	269.337	234.679	281.756	689.458	864.549	684.419	840.977	1.59066	1.12E-45	UP
FBgn0029506	Tsp42Ee	4000.32	4285.82	3994.05	4174.86	10770.4	12711.6	13050.1	12983.6	1.58933	5.86E-120	UP
FBgn0052072	Elo68alpha	3.60227	1.81372	5.41566	1.87214	7.42493	6.44384	9.88727	14.5769	1.58646	0.0282606	UP
FBgn0267580	lncRNA:CR45920	83.7528	94.3134	92.9689	102.031	230.173	257.754	291.125	340.876	1.5855	9.61E-25	UP
FBgn0031261	nAChRbeta3	105.366	108.823	134.489	67.3969	186.684	316.822	326.28	419.367	1.58483	1.32E-10	UP
FBgn0085359	CG34330	0.900568	1.81372	1.80522	0.936068	2.12141	4.2959	4.39434	5.60651	1.58394	0.139396	NOT_CHANGE
FBgn0053643	CG33643	0	0.906859	2.70783	0	4.24282	2.14795	0	4.48521	1.58356	0.330252	NOT_CHANGE
FBgn0052074	CG32074	3.60227	0.906859	1.80522	0.936068	4.24282	6.44384	4.39434	6.72782	1.58268	0.0916908	NOT_CHANGE
FBgn0032456	MRP	2627.86	2696.09	2761.99	2781.99	7998.77	8006.48	8082.3	8460.23	1.58249	0	UP
FBgn0267730	lncRNA:CR46061	0	0.906859	2.70783	0	1.0607	5.36987	2.19717	2.24261	1.58239	0.291539	NOT_CHANGE
FBgn0036659	CG9701	0.900568	0.906859	8.12349	2.8082	5.30352	15.0356	5.49293	12.3343	1.58137	0.0682131	NOT_CHANGE
FBgn0266778	lncRNA:CR45243	1.80114	0	0.90261	0.936068	2.12141	1.07397	6.59151	1.1213	1.58115	0.277365	NOT_CHANGE
FBgn0263608	l(3)72Dr	2.7017	4.5343	8.12349	4.68034	7.42493	21.4795	17.5774	13.4556	1.57962	0.00870156	UP
FBgn0267569	asRNA:CR45909	160.301	165.955	165.178	169.428	428.525	434.96	541.603	569.622	1.57868	1.16E-37	UP
FBgn0265763	lncRNA:CR44570	0	1.81372	0	1.87214	1.0607	3.22192	2.19717	4.48521	1.57811	0.274898	NOT_CHANGE
FBgn0027596	Kank	1665.15	1927.98	1819.66	1730.79	4862.27	5341.95	5209.49	5907.02	1.57743	2.40E-104	UP
FBgn0265944	lncRNA:CR44731	0.900568	0.906859	0.90261	2.8082	2.12141	4.2959	5.49293	4.48521	1.57673	0.148028	NOT_CHANGE
FBgn0031467	Cpr23B	0	0	2.70783	0.936068	4.24282	1.07397	3.29576	2.24261	1.57567	0.284972	NOT_CHANGE
FBgn0263587	lncRNA:CR43612	5.40341	1.81372	1.80522	5.61641	8.48564	15.0356	8.78869	11.213	1.57532	0.0197467	UP
FBgn0051864	Qtzl	121.577	126.96	97.4819	125.433	293.815	390.927	341.66	377.879	1.57467	1.44E-30	UP
FBgn0052082	IRSp53	1915.51	2144.72	1941.51	2154.83	5464.75	5996	6243.26	6577.56	1.57383	9.02E-109	UP
FBgn0054054	CG34054	0.900568	1.81372	0	0.936068	2.12141	4.2959	3.29576	1.1213	1.57319	0.25284	NOT_CHANGE
FBgn0016675	Lectin-galC1	2.7017	0	0	0.936068	3.18211	3.22192	4.39434	0	1.57132	0.328605	NOT_CHANGE
FBgn0038740	CG4562	124.278	116.078	119.145	108.584	305.483	378.039	361.435	346.482	1.571	1.37E-39	UP
FBgn0031550	IFT57	2.7017	1.81372	1.80522	0.936068	11.6678	4.2959	2.19717	3.36391	1.57012	0.120878	NOT_CHANGE
FBgn0034553	CG9993	1.80114	0.906859	0	0.936068	2.12141	6.44384	1.09859	1.1213	1.56957	0.280563	NOT_CHANGE
FBgn0032793	CG10189	134.185	141.47	129.976	146.027	339.425	441.403	409.772	446.278	1.56897	1.19E-37	UP
FBgn0085294	CG34265	3.60227	3.62744	9.0261	10.2967	8.48564	30.0713	14.2816	25.79	1.5679	0.00887209	UP
FBgn0040236	c11.1	639.403	603.968	627.314	631.846	1583.63	1787.09	2003.82	2039.65	1.56666	7.41E-72	UP
FBgn0267624	lncRNA:CR45962	18.0114	13.6029	11.7339	14.041	38.1854	42.959	45.042	43.7308	1.56507	4.17E-07	UP
FBgn0028740	CG6362	11.7074	7.25488	8.12349	9.36068	26.5176	28.9973	18.676	33.6391	1.56427	0.00013352	UP
FBgn0263832	Rcd5	831.224	835.218	803.323	790.977	2192.48	2452.96	2321.31	2677.67	1.56424	9.65E-104	UP
FBgn0085428	Nox	384.543	406.273	423.324	442.76	1094.65	1311.32	1116.16	1375.84	1.56373	2.38E-60	UP
FBgn0034733	CG4752	8.10511	14.5098	8.12349	2.8082	16.9713	22.5535	27.4646	32.5178	1.56328	0.0014142	UP
FBgn0033880	CG6553	6.30398	8.16173	8.12349	0.936068	12.7285	18.2576	21.9717	16.8195	1.56238	0.00521079	UP
FBgn0033649	pyr	141.389	151.446	143.515	163.812	328.818	434.96	447.124	561.773	1.56218	1.73E-23	UP
FBgn0260632	dl	621.392	646.591	704.036	726.389	1776.68	1891.27	1973.06	2321.1	1.56099	3.15E-63	UP
FBgn0011202	dia	1066.27	1009.33	922.468	1055.88	2719.65	2850.33	3062.86	3285.42	1.55569	4.80E-92	UP
FBgn0001297	kay	1271.6	1102.74	1363.84	1291.77	3375.16	3554.85	3849.44	3991.84	1.55409	1.66E-84	UP
FBgn0266268	FeCH	480.003	459.778	481.994	526.07	1443.62	1441.27	1389.71	1443.12	1.554	4.26E-129	UP
FBgn0284408	trol	2852.1	2871.12	2471.35	2664.05	6549.85	7224.62	8776.6	9239.53	1.5497	1.60E-49	UP
FBgn0085249	CG34220	5.40341	5.44116	6.31827	5.61641	10.607	12.8877	18.676	24.6687	1.54933	0.00365241	UP
FBgn0050502	fa2h	10.8068	21.7646	17.1496	18.7214	48.7924	56.9206	49.4364	44.8521	1.54874	1.98E-07	UP
FBgn0034903	sona	597.977	636.615	718.478	701.115	1778.8	1917.04	1847.82	2189.9	1.54283	4.42E-70	UP
FBgn0041789	Pax	1286.91	1193.43	1345.79	1414.4	3519.42	3843.75	4006.54	3894.28	1.54241	4.67E-115	UP
FBgn0025628	CG4199	1874.08	1962.44	1838.62	1825.33	4634.22	5592.18	5709.35	5909.26	1.54214	3.69E-88	UP
FBgn0024244	drm	1974.05	1847.27	1791.68	2000.38	5337.47	5615.81	5134.79	6064	1.54085	8.01E-119	UP
FBgn0031689	Cyp28d1	25.2159	12.696	4.51305	6.55248	18.032	59.0686	30.7604	34.7604	1.54004	0.0057753	UP
FBgn0033321	CG8738	4.50284	4.5343	0.90261	0.936068	2.12141	9.66577	10.9859	8.97042	1.53911	0.0814278	NOT_CHANGE
FBgn0030590	CG9518	37.8239	23.5783	33.3966	35.5706	44.5496	110.619	87.8869	135.678	1.53761	3.44E-06	UP
FBgn0026061	Mipp1	9.00568	6.34802	7.22088	1.87214	12.7285	12.8877	18.676	26.9113	1.53483	0.00620239	UP
FBgn0037391	CG2017	559.253	494.238	519.904	509.221	1541.2	1453.09	1458.92	1567.58	1.53133	7.77E-119	UP
FBgn0010611	Hmgs	846.534	788.061	941.423	846.205	2213.69	2559.28	2449.85	2649.64	1.5283	2.79E-86	UP
FBgn0019952	Orct	165.705	139.656	129.976	131.05	403.068	425.294	420.758	384.607	1.52793	4.91E-43	UP
FBgn0029664	CG10802	209.832	225.808	204.893	218.104	519.745	663.716	651.461	640.264	1.52721	4.39E-48	UP
FBgn0267111	lncRNA:CR45551	0.900568	0	3.61044	0	1.0607	6.44384	3.29576	2.24261	1.52524	0.287925	NOT_CHANGE
FBgn0039170	CG13609	19.8125	23.5783	20.76	16.8492	59.3995	56.9206	52.7321	63.9142	1.52271	5.75E-09	UP
FBgn0037140	SLC22A	9.90625	8.16173	11.7339	6.55248	24.3962	25.7754	21.9717	32.5178	1.52215	0.000168337	UP
FBgn0031881	MME1	54.0341	71.6419	64.9879	50.5477	167.591	191.167	148.309	186.136	1.52211	6.30E-19	UP
FBgn0035321	CG1275	187.318	151.446	178.717	172.237	396.704	499.398	519.631	565.136	1.52141	4.26E-32	UP
FBgn0033133	Tsp42Ek	18.0114	16.3235	9.0261	10.2967	21.2141	44.0329	40.6477	48.216	1.51916	0.000108247	UP
FBgn0039645	CG11898	1.80114	1.81372	2.70783	0.936068	5.30352	1.07397	3.29576	11.213	1.51681	0.150069	NOT_CHANGE
FBgn0266929	lncRNA:CR45380	4.50284	4.5343	4.51305	2.8082	8.48564	11.8137	16.4788	10.0917	1.51527	0.0137153	UP
FBgn0039006	Cyp6d4	153.997	175.024	126.365	145.091	355.336	461.809	446.026	453.006	1.51461	1.05E-30	UP
FBgn0038348	AOX2	1.80114	2.72058	1.80522	0.936068	2.12141	5.36987	4.39434	8.97042	1.51391	0.120772	NOT_CHANGE
FBgn0266148	lncRNA:CR44854	1.80114	1.81372	0	0.936068	6.36423	0	5.49293	1.1213	1.5134	0.30026	NOT_CHANGE
FBgn0263413	lncRNA:CR43459	14.4091	10.8823	17.1496	14.041	38.1854	38.6631	39.5491	44.8521	1.51241	1.61E-06	UP
FBgn0038966	pinta	153.097	141.47	171.496	140.41	362.761	473.623	415.265	475.432	1.50904	3.80E-33	UP
FBgn0036168	CG7512	0.900568	2.72058	1.80522	1.87214	4.24282	2.14795	8.78869	5.60651	1.50799	0.122039	NOT_CHANGE
FBgn0053502	CG33502	25.2159	26.2989	16.247	28.082	55.1566	86.9919	48.3378	81.8551	1.50729	4.20E-07	UP
FBgn0034067	CG8399	1145.52	1010.24	996.482	1132.64	2432.2	3136	3181.5	3428.94	1.50696	8.84E-49	UP
FBgn0053285	CG33285	2.7017	4.5343	0.90261	3.74427	7.42493	12.8877	5.49293	7.84912	1.50562	0.0483842	UP
FBgn0031517	CG15406	2.7017	0	0	6.55248	8.48564	3.22192	8.78869	5.60651	1.50518	0.168052	NOT_CHANGE
FBgn0052694	CG32694	28.8182	31.7401	26.1757	24.3378	48.7924	98.8056	76.901	90.8255	1.50381	4.95E-08	UP
FBgn0030748	Traf-like	205.33	225.808	249.12	222.784	609.905	679.826	592.138	676.145	1.502	1.63E-55	UP
FBgn0085285	CG34256	1.80114	0.906859	2.70783	1.87214	9.54634	2.14795	5.49293	3.36391	1.49845	0.131976	NOT_CHANGE
FBgn0030746	CG9981	2.7017	2.72058	4.51305	7.48854	9.54634	10.7397	17.5774	11.213	1.498	0.0164724	UP
FBgn0034365	CG5335	59.4375	79.8036	71.3062	68.333	169.713	228.756	179.069	209.684	1.49694	8.42E-20	UP
FBgn0002306	sas	5677.18	5827.48	6070.05	6636.72	15387.6	16300.8	18327.7	18218.9	1.49483	1.97E-91	UP
FBgn0286075	DNAlig3	212.534	235.783	209.406	211.551	567.477	610.017	648.166	624.566	1.49463	7.98E-62	UP
FBgn0267811	asRNA:CR46136	15.3097	16.3235	13.5392	6.55248	33.9425	35.4411	35.1547	41.4882	1.49312	2.06E-05	UP
FBgn0259711	CG42365	76.5483	90.6859	89.3584	61.7805	202.595	235.2	231.802	224.261	1.48784	3.99E-23	UP
FBgn0265792	lncRNA:CR44581	4.50284	2.72058	6.31827	1.87214	15.9106	12.8877	7.6901	6.72782	1.48681	0.0297877	UP
FBgn0029795	CG15773	0.900568	0.906859	1.80522	1.87214	1.0607	4.2959	2.19717	7.84912	1.48656	0.204622	NOT_CHANGE
FBgn0035023	ITP	909.574	940.413	996.482	912.666	2670.85	2547.47	2563	2743.83	1.4852	4.52E-155	UP
FBgn0024491	Bin1	715.952	806.198	686.886	673.033	2213.69	2062.03	1998.33	1794.08	1.4852	2.05E-69	UP
FBgn0035870	Gr66a	3.60227	3.62744	6.31827	2.8082	7.42493	9.66577	15.3802	13.4556	1.48443	0.0191688	UP
FBgn0085466	CG34437	18.0114	24.4852	18.0522	7.48854	23.3355	57.9946	35.1547	74.006	1.48206	0.000962997	UP
FBgn0263241	Mocs1	135.085	146.911	118.242	116.072	301.24	397.37	370.223	373.394	1.48122	1.68E-29	UP
FBgn0025366	Ip259	2004.66	2044.97	2000.18	1928.3	4550.42	5953.04	5803.83	5939.54	1.47939	2.75E-67	UP
FBgn0063379	snoRNA:U31:54Ec	0.900568	1.81372	1.80522	0.936068	5.30352	2.14795	5.49293	2.24261	1.47685	0.185416	NOT_CHANGE
FBgn0034247	CG6484	1.80114	2.72058	0.90261	2.8082	5.30352	7.51782	2.19717	7.84912	1.47664	0.109326	NOT_CHANGE
FBgn0085446	CG34417	6359.81	6617.35	6786.73	7679.5	18501.9	16515.6	21249.9	20093.7	1.47639	2.28E-66	UP
FBgn0011706	rpr	88.2557	68.9213	86.6506	106.712	230.173	252.384	233.999	257.9	1.47595	3.95E-24	UP
FBgn0030846	CG12992	1.80114	6.34802	3.61044	0	7.42493	4.2959	8.78869	12.3343	1.47423	0.0890424	NOT_CHANGE
FBgn0266649	lncRNA:CR45156	0.900568	2.72058	1.80522	2.8082	6.36423	6.44384	5.49293	4.48521	1.47374	0.0937497	NOT_CHANGE
FBgn0029831	CG5966	41.4261	14.5098	17.1496	21.5296	77.4314	57.9946	69.2109	57.1864	1.46802	9.38E-06	UP
FBgn0031011	CG8034	570.96	579.483	577.671	526.07	1471.2	1551.89	1460.02	1752.6	1.46751	8.51E-78	UP
FBgn0015577	alpha-Est9	27.9176	14.5098	22.5653	7.48854	21.2141	51.5508	62.6194	65.0355	1.46377	0.00127153	UP
FBgn0031589	Naprt	235.949	273.872	256.341	246.186	645.969	768.965	684.419	692.965	1.46368	1.24E-57	UP
FBgn0030796	CG4829	37.8239	36.2744	17.1496	14.041	26.5176	81.622	72.5067	109.888	1.46218	0.00112879	UP
FBgn0263447	asRNA:CR43470	344.918	354.582	333.966	405.317	834.774	963.355	1033.77	1126.91	1.46023	1.14E-42	UP
FBgn0086450	su(r)	8.10511	9.97545	6.31827	1.87214	2.12141	25.7754	24.1689	20.1834	1.45553	0.0481736	UP
FBgn0030263	CG2076	681.73	681.958	695.01	628.102	1561.36	1980.41	1800.58	2026.19	1.45517	1.33E-59	UP
FBgn0267618	lncRNA:CR45956	6.30398	7.25488	5.41566	2.8082	18.032	12.8877	16.4788	12.3343	1.45293	0.00701605	UP
FBgn0085431	CG34402	11.7074	10.8823	5.41566	6.55248	27.5783	15.0356	29.6618	22.4261	1.45264	0.00142351	UP
FBgn0034580	Cht8	1.80114	0.906859	1.80522	1.87214	3.18211	3.22192	5.49293	5.60651	1.45243	0.150079	NOT_CHANGE
FBgn0263239	dar1	114.372	155.073	147.125	158.195	342.608	395.222	416.364	414.882	1.44907	4.73E-30	UP
FBgn0265793	lncRNA:CR44582	2.7017	3.62744	1.80522	4.68034	8.48564	5.36987	12.0844	8.97042	1.44821	0.0442366	UP
FBgn0286199	shps	6.30398	2.72058	4.51305	2.8082	8.48564	9.66577	16.4788	10.0917	1.44785	0.0238662	UP
FBgn0265532	asRNA:CR44382	239.551	251.2	199.477	219.976	537.777	608.943	688.813	646.992	1.44709	1.15E-38	UP
FBgn0040491	Buffy	9.00568	11.7892	5.41566	13.105	14.8499	28.9973	28.5632	34.7604	1.44697	0.001188	UP
FBgn0035612	frm	3896.76	3609.3	4030.16	4388.29	10630.4	10217.8	11155	11367.8	1.44552	1.31E-104	UP
FBgn0264517	asRNA:CR43916	37.8239	30.8332	22.5653	22.4656	76.3707	94.5097	61.5208	77.3699	1.44523	2.17E-08	UP
FBgn0004512	Mdr49	450.284	425.317	472.968	486.755	1078.74	1247.96	1317.2	1344.44	1.44241	3.42E-60	UP
FBgn0037623	CG9801	320.602	309.239	328.55	307.966	739.311	870.993	928.305	903.77	1.44222	1.15E-55	UP
FBgn0041627	Ku80	294.486	288.381	254.536	332.304	660.819	799.037	834.925	881.344	1.44119	6.81E-37	UP
FBgn0260755	CG42553	116.173	134.215	149.833	133.858	310.786	397.37	341.66	399.184	1.43961	2.14E-28	UP
FBgn0035193	CG9192	83.7528	43.5293	50.5462	14.9771	93.342	107.397	180.168	142.405	1.43956	0.0082446	UP
FBgn0031213	galectin	801.506	764.482	789.784	742.302	2119.29	2086.73	2176.3	2019.47	1.43918	1.15E-146	UP
FBgn0261553	CG42671	1114.9	1207.03	1115.63	1171.96	2606.15	3039.35	3313.33	3541.07	1.43911	1.70E-56	UP
FBgn0260442	rhea	3143.88	2881.09	3066.17	3423.2	7451.45	7569.37	9089.7	9793.46	1.43785	3.84E-52	UP
FBgn0036949	CG7290	0	1.81372	1.80522	0	1.0607	3.22192	1.09859	4.48521	1.43772	0.345787	NOT_CHANGE
FBgn0030749	AnxB11	1445.41	1532.59	1479.38	1441.54	3412.29	4156.28	4107.61	4278.89	1.43536	1.64E-80	UP
FBgn0033519	CG11825	24.3153	19.044	17.1496	19.6574	41.3675	68.7343	56.0279	50.4586	1.43353	7.24E-07	UP
FBgn0052857	CG32857	10.8068	3.62744	7.22088	6.55248	21.2141	17.1836	24.1689	13.4556	1.43013	0.00408162	UP
FBgn0037004	CG17637	6.30398	1.81372	4.51305	1.87214	10.607	9.66577	7.6901	11.213	1.42912	0.0372513	UP
FBgn0003483	spn-E	182.815	159.607	167.886	145.091	443.375	477.918	365.829	476.554	1.42758	4.70E-31	UP
FBgn0052107	CG32107	1.80114	0	0.90261	0.936068	1.0607	4.2959	3.29576	1.1213	1.42496	0.324673	NOT_CHANGE
FBgn0263022	CG43317	1.80114	0.906859	0	0.936068	4.24282	1.07397	1.09859	3.36391	1.42465	0.324778	NOT_CHANGE
FBgn0033645	CG13196	1.80114	1.81372	0	3.74427	1.0607	5.36987	9.88727	3.36391	1.42373	0.20874	NOT_CHANGE
FBgn0265001	ppk18	0.900568	2.72058	3.61044	3.74427	5.30352	13.9617	2.19717	7.84912	1.42078	0.107192	NOT_CHANGE
FBgn0032744	Ttc19	153.997	141.47	127.268	108.584	336.243	369.447	347.153	370.03	1.41993	4.29E-31	UP
FBgn0266640	lncRNA:CR45147	2.7017	0.906859	4.51305	0	3.18211	4.2959	8.78869	5.60651	1.41983	0.163999	NOT_CHANGE
FBgn0035770	pst	60.3381	62.5733	39.7149	41.187	76.3707	139.617	179.069	150.255	1.41847	2.55E-07	UP
FBgn0031643	CG3008	843.832	798.036	813.252	790.977	2123.53	2214.53	2175.2	2164.11	1.41838	3.30E-164	UP
FBgn0034728	rad50	966.31	1007.52	1004.61	874.288	2478.87	2626.94	2515.76	2654.12	1.41494	1.23E-116	UP
FBgn0086347	Myo31DF	1288.71	1421.96	1354.82	1440.61	3328.49	3653.66	3690.15	3989.59	1.41294	4.17E-95	UP
FBgn0004575	Syn	124.278	139.656	158.859	145.091	323.515	383.409	431.744	373.394	1.41264	1.20E-28	UP
FBgn0036157	CG7560	6.30398	5.44116	6.31827	5.61641	10.607	23.6274	18.676	10.0917	1.41219	0.0099103	UP
FBgn0000036	nAChRalpha1	16.2102	0.906859	11.7339	3.74427	26.5176	21.4795	23.0703	15.6982	1.41028	0.0263481	UP
FBgn0035480	CG14984	326.906	398.111	336.674	393.149	822.046	1025.65	912.925	1105.6	1.41008	1.45E-36	UP
FBgn0084008	lncRNA:CR41443	2.7017	0.906859	1.80522	2.8082	2.12141	6.44384	8.78869	4.48521	1.40957	0.135897	NOT_CHANGE
FBgn0035941	CG13313	36.9233	42.6224	40.6175	40.2509	106.07	105.249	103.267	111.009	1.40763	3.24E-14	UP
FBgn0002930	nec	29.7187	23.5783	18.0522	17.7853	30.7604	77.3261	67.0137	61.6716	1.40761	3.88E-05	UP
FBgn0266925	asRNA:CR45376	11.7074	8.16173	15.3444	14.9771	22.2748	37.5891	38.4505	34.7604	1.40665	0.000164718	UP
FBgn0000047	Act88F	2.7017	2.72058	0.90261	1.87214	5.30352	5.36987	8.78869	2.24261	1.40586	0.133586	NOT_CHANGE
FBgn0261461	RhoGAP18B	628.597	584.924	556.008	659.928	1418.16	1561.56	1707.2	1750.35	1.40579	3.18E-58	UP
FBgn0267507	pre-rRNA:CR45847	4.50284	2.72058	14.4418	14.041	33.9425	23.6274	6.59151	30.2752	1.40559	0.0315603	UP
FBgn0039694	fig	1.80114	0	2.70783	0	2.12141	2.14795	4.39434	3.36391	1.40483	0.296445	NOT_CHANGE
FBgn0003984	vn	494.412	493.332	565.937	530.751	1446.8	1137.34	1452.33	1475.63	1.40286	2.46E-47	UP
FBgn0261283	SREBP	2562.12	2540.11	2515.57	2723.02	6047.08	6763.89	6905.71	7592.34	1.40099	1.10E-86	UP
FBgn0035798	frac	1.80114	0.906859	0	1.87214	1.0607	2.14795	3.29576	5.60651	1.40086	0.284771	NOT_CHANGE
FBgn0053137	CG33137	2.7017	4.5343	2.70783	2.8082	11.6678	6.44384	10.9859	4.48521	1.39903	0.0583971	NOT_CHANGE
FBgn0033356	CG8229	179.213	198.602	174.204	179.725	453.982	491.88	474.589	507.95	1.39765	2.31E-48	UP
FBgn0035591	CG4611	170.207	169.583	171.496	204.063	507.017	454.291	467.998	453.006	1.39689	9.71E-43	UP
FBgn0083990	lncRNA:sphinx	1.80114	1.81372	0	0.936068	3.18211	3.22192	1.09859	4.48521	1.39542	0.27783	NOT_CHANGE
FBgn0011769	Fdx1	102.665	116.985	117.339	106.712	245.023	292.121	325.181	304.994	1.39476	6.36E-26	UP
FBgn0039044	p53	200.827	169.583	185.035	191.894	426.403	512.286	533.913	492.252	1.39433	3.19E-38	UP
FBgn0024984	CG3457	7.20454	18.1372	4.51305	7.48854	19.0927	18.2576	38.4505	22.4261	1.39396	0.00741351	UP
FBgn0033225	TTLL12	548.446	539.581	538.858	544.792	1221.93	1563.71	1355.65	1564.22	1.39337	4.62E-54	UP
FBgn0037899	RpL24-like	1110.4	1073.72	1097.57	1132.64	2308.09	3148.89	2842.04	3292.14	1.39267	8.15E-44	UP
FBgn0033058	CCHa2-R	9.00568	3.62744	9.0261	7.48854	9.54634	21.4795	16.4788	29.1539	1.39209	0.00947279	UP
FBgn0051814	DIP-kappa	0.900568	1.81372	0	1.87214	2.12141	2.14795	5.49293	2.24261	1.39207	0.2788	NOT_CHANGE
FBgn0030060	CG2004	804.207	771.737	813.252	797.53	1980.34	2146.87	2137.85	2093.47	1.39107	2.28E-138	UP
FBgn0038552	Alg1	305.293	333.724	366.46	312.647	770.072	899.99	904.136	879.101	1.38908	2.15E-53	UP
FBgn0283472	S6k	1638.13	1710.34	1720.38	1677.43	4006.28	4116.54	4596.48	4946.07	1.38863	1.68E-80	UP
FBgn0038655	CG14297	0.900568	0.906859	0.90261	1.87214	1.0607	5.36987	4.39434	1.1213	1.38826	0.28313	NOT_CHANGE
FBgn0040942	CG12643	382.741	523.258	342.089	380.044	928.117	1185.67	972.248	1172.88	1.38713	9.70E-25	UP
FBgn0033092	Rpp25	238.651	194.068	241.9	254.611	505.956	602.499	621.8	699.693	1.38661	1.99E-29	UP
FBgn0028562	sut2	5.40341	7.25488	4.51305	2.8082	8.48564	16.1096	10.9859	16.8195	1.38653	0.0188478	UP
FBgn0264708	lncRNA:CR43977	35.1222	40.8087	43.3253	40.2509	89.0992	76.2522	129.633	122.222	1.38593	2.57E-09	UP
FBgn0003747	Gr5a	3.60227	1.81372	2.70783	5.61641	9.54634	11.8137	9.88727	4.48521	1.38567	0.0556022	NOT_CHANGE
FBgn0038942	CG13862	0	5.44116	0	0	1.0607	4.2959	3.29576	5.60651	1.38489	0.376021	NOT_CHANGE
FBgn0286876	CG46398	2.7017	4.5343	7.22088	3.74427	15.9106	20.4055	5.49293	5.60651	1.38425	0.0522324	NOT_CHANGE
FBgn0267987	lncRNA:CR46254	2.7017	0.906859	5.41566	1.87214	4.24282	3.22192	9.88727	11.213	1.38348	0.117048	NOT_CHANGE
FBgn0052636	lncRNA:CR32636	9.90625	6.34802	5.41566	3.74427	13.7892	19.3315	19.7745	13.4556	1.38143	0.00750957	UP
FBgn0035755	CG14830	440.378	408.994	390.83	438.08	941.906	1090.08	1169.99	1170.64	1.38132	1.20E-52	UP
FBgn0265413	CG44325	938.392	927.717	778.953	955.725	1663.18	2516.32	2504.78	2692.25	1.38067	6.34E-25	UP
FBgn0033498	CG12209	0	1.81372	2.70783	0.936068	1.0607	3.22192	5.49293	4.48521	1.38016	0.257476	NOT_CHANGE
FBgn0032136	Apoltp	56.7358	23.5783	11.7339	2.8082	19.0927	60.1425	88.9854	78.4912	1.37806	0.163528	NOT_CHANGE
FBgn0039052	CG6733	0	1.81372	3.61044	0	3.18211	4.2959	2.19717	4.48521	1.37792	0.277263	NOT_CHANGE
FBgn0033153	Gadd45	545.744	393.577	326.745	437.144	777.496	1239.37	1054.64	1353.41	1.37724	8.17E-15	UP
FBgn0051921	CG31921	3.60227	0	1.80522	0	6.36423	0	6.59151	1.1213	1.37605	0.38935	NOT_CHANGE
FBgn0030603	CG5541	264.767	258.455	249.12	236.825	580.205	661.568	699.799	677.267	1.37506	5.52E-50	UP
FBgn0039752	CG15530	2.7017	1.81372	0.90261	0	3.18211	4.2959	4.39434	2.24261	1.37493	0.240029	NOT_CHANGE
FBgn0023507	D2hgdh	174.71	180.465	151.639	195.638	378.672	471.475	419.66	550.56	1.37368	1.41E-23	UP
FBgn0053513	Nmdar2	11.7074	3.62744	12.6365	2.8082	12.7285	19.3315	18.676	29.1539	1.3702	0.0170044	UP
FBgn0029588	CR14798	67.5426	68.9213	88.4558	73.9494	182.441	179.354	206.534	204.077	1.36919	5.69E-20	UP
FBgn0051718	Ir31a	0.900568	0.906859	0.90261	2.8082	3.18211	2.14795	5.49293	3.36391	1.36856	0.230865	NOT_CHANGE
FBgn0032202	REPTOR-BP	185.517	215.833	206.698	147.899	438.071	496.176	487.772	530.376	1.36778	4.13E-28	UP
FBgn0265380	asRNA:CR44321	764.582	754.507	560.521	760.087	1560.3	1904.16	1878.58	1982.46	1.36718	6.96E-35	UP
FBgn0030847	CG12991	457.489	391.763	429.643	408.126	1012.97	1039.61	1134.84	1159.43	1.36498	1.20E-64	UP
FBgn0283427	FASN1	3092.55	2403.18	2410.87	2499.3	6975.19	5787.65	7278.13	6726.69	1.36305	2.03E-45	UP
FBgn0038170	CG14367	20.7131	19.9509	19.8574	19.6574	43.4889	49.4028	57.1265	56.0651	1.36057	5.42E-07	UP
FBgn0037071	CG7632	191.821	191.347	197.672	190.022	432.767	501.546	500.955	541.589	1.35801	1.05E-40	UP
FBgn0032670	CG5783	9.00568	2.72058	7.22088	6.55248	9.54634	20.4055	21.9717	13.4556	1.35728	0.0148604	UP
FBgn0030607	dob	32.4205	32.6469	36.1044	30.8902	78.4921	93.4357	86.7883	79.6125	1.35686	1.05E-10	UP
FBgn0031288	CG13949	0.900568	3.62744	0	1.87214	3.18211	3.22192	5.49293	4.48521	1.35664	0.221216	NOT_CHANGE
FBgn0250820	meigo	551.148	506.934	546.079	571.001	1193.29	1450.94	1499.57	1424.05	1.35592	4.82E-56	UP
FBgn0267199	lncRNA:CR45639	19.8125	16.3235	15.3444	19.6574	43.4889	37.5891	49.4364	51.5799	1.3555	4.01E-06	UP
FBgn0003076	Pgm1	284.58	239.411	240.997	259.291	567.477	712.045	634.983	703.057	1.35333	2.97E-38	UP
FBgn0035426	CG12078	9.90625	9.06859	9.0261	4.68034	25.4569	18.2576	23.0703	16.8195	1.35315	0.002617	UP
FBgn0264821	asRNA:CR44029	1090.59	1173.48	1159.85	1117.67	3311.52	2544.24	2831.06	2894.08	1.35052	1.63E-62	UP
FBgn0266878	lncRNA:CR45339	0.900568	0.906859	4.51305	0.936068	6.36423	2.14795	2.19717	7.84912	1.34977	0.22016	NOT_CHANGE
FBgn0033159	Dscam1	954.602	1061.93	899.902	841.525	2156.41	2254.27	2563	2594.69	1.34803	6.81E-51	UP
FBgn0052280	CG32280	375.537	388.136	429.643	378.171	932.359	1063.23	997.516	1004.69	1.34682	2.53E-67	UP
FBgn0001250	if	1015.84	1081.88	962.183	927.643	2010.04	2460.47	2727.79	2923.24	1.34363	2.18E-35	UP
FBgn0051361	dpr17	4.50284	12.696	7.22088	5.61641	9.54634	30.0713	16.4788	20.1834	1.34327	0.0155267	UP
FBgn0005613	Sox15	2.7017	3.62744	7.22088	1.87214	7.42493	10.7397	10.9859	10.0917	1.34276	0.048268	UP
FBgn0038803	CG5191	422.366	320.121	424.227	405.317	798.711	1011.68	1071.12	1105.6	1.34246	1.03E-27	UP
FBgn0003463	sog	1710.18	1638.69	1798.9	1949.83	4325.55	4102.58	4822.79	4739.75	1.34188	3.51E-72	UP
FBgn0085334	CG34305	5.40341	8.16173	4.51305	5.61641	11.6678	16.1096	14.2816	17.9408	1.33893	0.0102571	UP
FBgn0267717	asRNA:CR46050	144.091	191.347	160.665	177.853	391.4	457.513	395.491	458.613	1.33755	1.66E-29	UP
FBgn0000826	png	7.20454	10.8823	5.41566	2.8082	8.48564	16.1096	24.1689	17.9408	1.33712	0.0203244	UP
FBgn0031971	Sirup	559.253	579.483	558.716	529.814	919.631	1602.37	1489.68	1611.31	1.33586	6.07E-19	UP
FBgn0286917	CR46417	0.900568	6.34802	13.5392	2.8082	23.3355	15.0356	13.183	7.84912	1.33206	0.070611	NOT_CHANGE
FBgn0035168	cep290	6.30398	4.5343	8.12349	5.61641	19.0927	13.9617	18.676	10.0917	1.33166	0.0114245	UP
FBgn0039161	CG13606	5.40341	4.5343	7.22088	8.42461	18.032	9.66577	24.1689	12.3343	1.32938	0.0148016	UP
FBgn0086044	snoRNA:Me28S-U1688	3.60227	3.62744	0.90261	0.936068	5.30352	6.44384	6.59151	4.48521	1.32821	0.137363	NOT_CHANGE
FBgn0004400	rhi	0	2.72058	2.70783	3.74427	4.24282	4.2959	5.49293	8.97042	1.32803	0.155334	NOT_CHANGE
FBgn0000075	amd	18.9119	36.2744	20.76	25.2738	44.5496	76.2522	65.9151	67.2782	1.32703	6.67E-06	UP
FBgn0266225	lncRNA:CR44920	4.50284	3.62744	3.61044	6.55248	13.7892	9.66577	6.59151	15.6982	1.32474	0.0342035	UP
FBgn0259227	CG42327	972.614	926.81	967.598	1127.03	2485.23	2332.67	2521.25	2638.42	1.32102	1.06E-72	UP
FBgn0032913	CG9259	4.50284	5.44116	7.22088	3.74427	13.7892	9.66577	14.2816	14.5769	1.32001	0.0182593	UP
FBgn0259712	CG42366	1.80114	0.906859	6.31827	0.936068	6.36423	8.59179	6.59151	3.36391	1.31994	0.157907	NOT_CHANGE
FBgn0052369	CG32369	556.551	601.248	578.573	560.705	1244.21	1425.16	1416.08	1649.44	1.31962	4.38E-49	UP
FBgn0023525	CG3191	2.7017	7.25488	3.61044	7.48854	5.30352	12.8877	21.9717	12.3343	1.31898	0.0451234	UP
FBgn0050424	CG30424	5.40341	1.81372	1.80522	2.8082	1.0607	9.66577	9.88727	8.97042	1.31848	0.137968	NOT_CHANGE
FBgn0027585	CG8740	1854.27	1984.21	1985.74	2273.71	4899.39	4792.07	4916.17	5574	1.31749	7.76E-68	UP
FBgn0065098	RNaseMRP:RNA	6.30398	3.62744	5.41566	7.48854	12.7285	13.9617	13.183	16.8195	1.31273	0.0136673	UP
FBgn0083068	CG33947	181.915	190.44	198.574	178.789	444.435	494.028	477.885	445.157	1.31186	7.92E-43	UP
FBgn0037712	CG16789	64.8409	62.5733	66.7932	65.5248	167.591	141.765	163.689	171.559	1.31106	1.56E-17	UP
FBgn0037560	CR18228	4.50284	4.5343	3.61044	2.8082	4.24282	9.66577	7.6901	16.8195	1.3075	0.0671461	NOT_CHANGE
FBgn0051373	CG31373	5.40341	4.5343	9.92871	12.1689	23.3355	20.4055	28.5632	6.72782	1.30706	0.0226546	UP
FBgn0261998	CG42816	9.00568	2.72058	0.90261	2.8082	3.18211	7.51782	23.0703	4.48521	1.30638	0.168052	NOT_CHANGE
FBgn0266763	lncRNA:CR45228	4.50284	6.34802	10.8313	7.48854	16.9713	9.66577	20.8731	24.6687	1.30492	0.0126194	UP
FBgn0039249	CG11168	264.767	258.455	239.192	272.396	527.17	642.236	655.856	723.24	1.29997	4.57E-32	UP
FBgn0029710	CG3568	94.5596	69.8282	103.8	116.072	219.566	244.866	269.154	210.805	1.29814	4.85E-15	UP
FBgn0086251	del	430.472	447.082	505.462	475.523	1247.39	1060.01	1096.39	1163.91	1.29746	2.62E-56	UP
FBgn0285926	Imp	1880.39	2200.04	2228.54	2092.11	5977.07	4464.51	4777.75	5428.23	1.29734	1.36E-42	UP
FBgn0034175	ste24b	18.9119	23.5783	19.8574	22.4656	37.1247	52.6247	61.5208	57.1864	1.29645	5.76E-06	UP
FBgn0267495	asRNA:CR45185	271.071	276.592	265.367	208.743	623.694	666.938	617.405	595.412	1.29222	2.42E-37	UP
FBgn0025726	unc-13	6133.77	6661.79	6723.54	6466.36	17995.9	14612.5	14918.8	16095.2	1.29184	8.33E-74	UP
FBgn0033889	CG6701	1692.17	1519.9	1604.84	1696.16	3706.1	3922.15	3999.95	4291.22	1.28932	5.07E-93	UP
FBgn0017581	Lk6	6380.52	7026.35	6693.76	6162.14	16024.1	15132.3	15995.4	17037.1	1.28925	5.33E-112	UP
FBgn0266700	asRNA:CR45190	99.9631	107.916	93.8715	113.264	240.78	272.789	259.266	239.959	1.28792	2.29E-24	UP
FBgn0036663	CG9674	1536.37	1811	1527.22	1733.6	3715.65	3734.21	4347.1	4333.83	1.28747	5.73E-55	UP
FBgn0265651	lncRNA:CR44458	5.40341	14.5098	4.51305	1.87214	18.032	8.59179	20.8731	16.8195	1.28681	0.0462266	UP
FBgn0027598	cindr	1136.52	1052.86	1158.05	1282.41	2240.21	2881.47	2917.84	3255.14	1.28657	8.90E-33	UP
FBgn0030246	CG1582	587.17	619.385	622.801	661.8	1241.02	1541.15	1525.94	1768.29	1.28627	4.33E-36	UP
FBgn0259216	RhoGAP102A	7.20454	8.16173	14.4418	2.8082	12.7285	18.2576	23.0703	25.79	1.28585	0.0157277	UP
FBgn0266687	lncRNA:CR45177	9.00568	18.1372	13.5392	9.36068	24.3962	31.1452	29.6618	37.003	1.28549	0.000693146	UP
FBgn0011659	Mlh1	244.955	243.945	272.588	248.058	535.656	637.941	622.898	664.932	1.28526	8.87E-40	UP
FBgn0051207	CG31207	3.60227	3.62744	3.61044	5.61641	11.6678	16.1096	9.88727	2.24261	1.28418	0.0810121	NOT_CHANGE
FBgn0004034	y	45.0284	68.9213	37.007	20.5935	79.5528	110.619	91.1826	136.799	1.28349	7.31E-05	UP
FBgn0031435	Elba2	60.3381	40.8087	47.8383	47.7395	94.4027	131.025	112.056	141.284	1.28189	5.31E-10	UP
FBgn0032681	CG10283	493.511	521.444	492.825	541.983	1099.95	1142.71	1331.49	1407.23	1.2809	1.09E-42	UP
FBgn0267742	lncRNA:CR46073	16.2102	18.1372	22.5653	24.3378	39.2461	47.2549	60.4222	50.4586	1.28081	1.12E-05	UP
FBgn0063499	GstE10	262.065	310.146	233.776	266.779	585.509	661.568	617.405	737.817	1.27817	1.01E-30	UP
FBgn0001150	gt	26.1165	33.5538	32.494	18.7214	72.1279	63.3645	65.9151	67.2782	1.27498	2.87E-07	UP
FBgn0040333	brv3	8.10511	4.5343	6.31827	9.36068	13.7892	24.7014	19.7745	10.0917	1.27456	0.0155171	UP
FBgn0000244	by	526.832	552.277	562.326	560.705	1231.48	1345.69	1345.77	1399.39	1.27299	2.58E-80	UP
FBgn0265577	IBIN	1.80114	0.906859	1.80522	0.936068	1.0607	2.14795	2.19717	7.84912	1.27178	0.303786	NOT_CHANGE
FBgn0052365	CG32365	31.5199	52.5978	42.4227	35.5706	91.2206	85.9179	98.8727	115.494	1.27068	8.17E-09	UP
FBgn0051902	Spn28Da	0	0.906859	1.80522	0.936068	1.0607	0	3.29576	4.48521	1.27031	0.43247	NOT_CHANGE
FBgn0001216	Hsc70-1	0	1.81372	0	1.87214	0	1.07397	2.19717	5.60651	1.26738	0.473571	NOT_CHANGE
FBgn0036984	CG13248	15.3097	16.3235	18.0522	17.7853	30.7604	41.885	47.2392	42.6095	1.26723	4.30E-05	UP
FBgn0028848	Gpo3	0.900568	0	3.61044	0	2.12141	2.14795	3.29576	3.36391	1.26716	0.375451	NOT_CHANGE
FBgn0259838	Su(Ste):CR42407	0.900568	0.906859	4.51305	1.87214	5.30352	2.14795	1.09859	11.213	1.26603	0.262497	NOT_CHANGE
FBgn0053510	CG33510	2.7017	1.81372	0.90261	0.936068	3.18211	1.07397	5.49293	5.60651	1.26541	0.257229	NOT_CHANGE
FBgn0266634	asRNA:CR45141	2077.61	2045.87	2127.45	2195.08	4694.68	5343.02	4952.42	5295.91	1.26415	5.67E-108	UP
FBgn0004629	Cys	33.321	45.343	23.4679	22.4656	39.2461	85.9179	74.7038	99.7959	1.2641	0.000216519	UP
FBgn0033307	CG14752	1.80114	2.72058	3.61044	0.936068	2.12141	6.44384	6.59151	6.72782	1.26394	0.170291	NOT_CHANGE
FBgn0265821	lncRNA:CR44610	0.900568	0.906859	0.90261	0.936068	1.0607	2.14795	1.09859	4.48521	1.26392	0.380316	NOT_CHANGE
FBgn0053958	CG33958	0.900568	1.81372	0.90261	0.936068	2.12141	1.07397	3.29576	4.48521	1.2635	0.323078	NOT_CHANGE
FBgn0031323	CG5139	0	0	3.61044	0	1.0607	3.22192	3.29576	1.1213	1.26304	0.477398	NOT_CHANGE
FBgn0053278	CG33278	0.900568	0	2.70783	0	0	5.36987	2.19717	1.1213	1.26229	0.484784	NOT_CHANGE
FBgn0038611	CG14309	1.80114	0.906859	0	0.936068	0	3.22192	3.29576	2.24261	1.262	0.420881	NOT_CHANGE
FBgn0035578	CG13707	2.7017	4.5343	0.90261	0	4.24282	4.2959	7.6901	3.36391	1.2617	0.227656	NOT_CHANGE
FBgn0053696	CNMaR	1.80114	0.906859	3.61044	0	4.24282	4.2959	2.19717	4.48521	1.26133	0.268117	NOT_CHANGE
FBgn0265188	CG44253	0	1.81372	2.70783	0.936068	1.0607	4.2959	4.39434	3.36391	1.26109	0.308528	NOT_CHANGE
FBgn0041625	Or65a	1.80114	2.72058	1.80522	0.936068	6.36423	1.07397	3.29576	6.72782	1.26094	0.232599	NOT_CHANGE
FBgn0000439	Dfd	563.756	479.729	562.326	663.672	1328	1241.51	1441.34	1426.3	1.2607	1.22E-37	UP
FBgn0039297	CG11852	27.9176	57.1321	19.8574	11.2328	54.0959	77.3261	41.7463	105.402	1.26053	0.00657529	UP
FBgn0012051	CalpA	837.528	851.541	801.518	830.292	1715.16	2024.44	2058.75	2158.51	1.26042	2.19E-58	UP
FBgn0264991	CG44142	0.900568	0.906859	0.90261	0.936068	1.0607	1.07397	5.49293	1.1213	1.26012	0.396654	NOT_CHANGE
FBgn0031022	CG12204	120.676	150.539	131.781	147.899	265.176	378.039	295.52	380.122	1.25939	8.49E-17	UP
FBgn0037003	CG18281	8.10511	6.34802	3.61044	2.8082	11.6678	11.8137	16.4788	10.0917	1.25856	0.0333989	UP
FBgn0287602	asRNA:CR46471	0.900568	0	0.90261	1.87214	2.12141	0	3.29576	3.36391	1.25834	0.422439	NOT_CHANGE
FBgn0013772	Cyp6a8	0.900568	0	0.90261	1.87214	0	4.2959	0	4.48521	1.25823	0.484018	NOT_CHANGE
FBgn0002069	AspRS	2560.31	2573.67	2579.66	2636.9	5739.47	6571.65	6048.81	6395.91	1.25805	1.06E-120	UP
FBgn0027554	CG8042	419.665	437.106	424.227	397.829	895.235	1069.68	1034.87	1015.9	1.25781	1.39E-55	UP
FBgn0029587	CG14797	168.406	130.588	129.073	160.068	292.754	302.861	383.406	427.216	1.25713	1.34E-15	UP
FBgn0053178	CG33178	15.3097	13.6029	14.4418	6.55248	5.30352	38.6631	31.859	43.7308	1.25709	0.030779	UP
FBgn0003900	twi	6.30398	11.7892	12.6365	11.2328	14.8499	33.2932	26.3661	25.79	1.25698	0.00382239	UP
FBgn0085386	CG34357	1.80114	0	1.80522	0	3.18211	2.14795	2.19717	1.1213	1.25695	0.412692	NOT_CHANGE
FBgn0037609	CG9773	234.148	200.416	226.555	233.081	500.653	587.464	474.589	574.107	1.2568	4.12E-32	UP
FBgn0267257	lncRNA:CR45693	0.900568	1.81372	0.90261	1.87214	1.0607	5.36987	3.29576	3.36391	1.25569	0.287265	NOT_CHANGE
FBgn0050195	CG30195	16.2102	19.044	15.3444	23.4017	37.1247	50.4768	41.7463	47.0947	1.25509	2.70E-05	UP
FBgn0264845	Tep5Psi	0.900568	0.906859	1.80522	1.87214	2.12141	3.22192	6.59151	1.1213	1.25389	0.298243	NOT_CHANGE
FBgn0031778	lncRNA:CR9162	0.900568	0	0.90261	1.87214	2.12141	2.14795	1.09859	3.36391	1.25357	0.391159	NOT_CHANGE
FBgn0266810	asRNA:CR45272	1.80114	0.906859	2.70783	2.8082	5.30352	6.44384	2.19717	5.60651	1.25266	0.189186	NOT_CHANGE
FBgn0283545	vilya	0	0.906859	0.90261	1.87214	2.12141	0	5.49293	1.1213	1.25199	0.446902	NOT_CHANGE
FBgn0243516	Vrp1	623.193	584.924	601.138	603.764	1276.03	1336.02	1499.57	1634.86	1.25149	1.18E-46	UP
FBgn0046687	Tre1	228.744	183.186	222.945	234.017	438.071	549.875	506.448	574.107	1.25116	7.02E-26	UP
FBgn0038470	CG18213	338.614	382.695	441.376	416.55	966.302	995.574	854.7	936.288	1.2491	9.79E-40	UP
FBgn0038425	CG14881	139.588	120.612	106.508	122.625	255.63	326.488	286.731	293.781	1.2483	2.31E-21	UP
FBgn0015571	alpha-Est3	126.08	123.333	135.392	140.41	272.601	317.896	293.322	362.181	1.24599	2.22E-22	UP
FBgn0033918	CG8531	842.031	806.198	867.409	876.16	1874.26	2118.95	2004.92	2041.89	1.24517	5.30E-91	UP
FBgn0034618	CG9485	160.301	142.377	159.762	110.456	312.908	335.08	361.435	349.846	1.24504	2.19E-21	UP
FBgn0037536	CG2698	1613.82	1696.73	1719.47	1639.06	3513.05	4165.95	3781.33	4330.47	1.24341	3.84E-66	UP
FBgn0262579	Sarm	1288.71	1304.97	1360.23	1503.33	2983.76	2959.87	3269.39	3703.66	1.24298	4.16E-48	UP
FBgn0038034	Cyp9f3	49.5312	46.2498	46.9357	51.4837	118.799	99.8796	112.056	128.95	1.24289	7.78E-12	UP
FBgn0267736	asRNA:CR46067	307.994	311.96	273.491	299.542	637.483	586.39	777.799	821.915	1.2425	3.10E-25	UP
FBgn0032343	CG6201	54.9347	29.0195	46.9357	26.2099	83.7957	109.545	85.6897	93.0681	1.24219	1.61E-06	UP
FBgn0035985	Cpr67B	12.608	15.4166	14.4418	4.68034	10.607	30.0713	29.6618	41.4882	1.24137	0.0160284	UP
FBgn0025381	rush	595.275	506.028	534.345	513.901	1072.37	1259.77	1347.96	1401.63	1.24086	1.62E-37	UP
FBgn0260388	CG42514	354.824	322.842	296.056	396.893	732.947	822.664	796.475	883.586	1.23948	4.80E-33	UP
FBgn0031001	CG7884	70.2443	95.2202	74.014	100.159	150.62	186.871	271.351	192.864	1.23927	2.08E-09	UP
FBgn0020249	stck	643.006	637.522	605.652	619.677	1186.93	1576.59	1536.92	1615.8	1.23913	2.41E-36	UP
FBgn0266322	asRNA:CR44987	431.372	457.057	435.961	409.998	1037.37	990.204	1043.66	1022.63	1.23874	2.68E-75	UP
FBgn0263076	Klp54D	0.900568	0	0	4.68034	0	5.36987	6.59151	1.1213	1.23812	0.464509	NOT_CHANGE
FBgn0039209	REPTOR	394.449	427.131	425.129	380.98	956.756	920.396	911.826	1049.54	1.23724	9.51E-55	UP
FBgn0030745	CG4239	79.25	88.8722	71.3062	89.8625	166.531	207.277	210.928	189.5	1.23374	3.11E-16	UP
FBgn0053080	CG33080	43.2273	44.4361	25.2731	25.2738	61.5209	93.4357	69.2109	100.917	1.23202	1.20E-05	UP
FBgn0262847	CR43211	7.20454	9.06859	21.6626	14.9771	39.2461	12.8877	36.2533	35.8817	1.23177	0.0116709	UP
FBgn0028978	trbl	624.094	607.596	586.697	630.91	1320.58	1548.67	1339.18	1540.67	1.23093	4.46E-57	UP
FBgn0036205	CG14131	15.3097	12.696	20.76	5.61641	19.0927	34.3672	32.9576	41.4882	1.22916	0.00490563	UP
FBgn0063491	GstE9	11.7074	10.8823	6.31827	4.68034	6.36423	23.6274	18.676	30.2752	1.22819	0.0341789	UP
FBgn0003071	Pfk	1285.11	1366.64	1309.69	1354.49	3065.44	3142.45	3085.93	3158.71	1.22811	5.67E-156	UP
FBgn0286893	CG46412	48.6307	72.5488	62.2801	48.6755	150.62	123.507	128.535	141.284	1.22788	2.83E-11	UP
FBgn0267109	asRNA:CR45549	18.0114	14.5098	16.247	19.6574	39.2461	31.1452	52.7321	37.003	1.22693	0.000136611	UP
FBgn0264900	lncRNA:CR44091	2.7017	8.16173	7.22088	10.2967	21.2141	16.1096	15.3802	13.4556	1.22618	0.0188705	UP
FBgn0265155	asRNA:CR44224	125.179	102.475	107.411	119.817	245.023	238.422	268.055	312.843	1.22576	8.07E-19	UP
FBgn0013305	Nmda1	1074.38	993.918	1017.24	1001.59	2246.57	2347.71	2341.09	2622.73	1.22536	2.68E-79	UP
FBgn0033917	SmydA-1	13.5085	9.97545	23.4679	10.2967	19.0927	42.959	42.8448	29.1539	1.22536	0.00436618	UP
FBgn0031170	ABCA	134.185	144.191	135.392	148.835	315.029	294.269	340.562	363.302	1.22259	6.74E-26	UP
FBgn0037548	CG7900	210.733	210.391	179.619	194.702	531.413	454.291	432.843	436.187	1.2218	3.09E-29	UP
FBgn0038981	CG5346	850.136	751.786	793.394	896.753	1715.16	1947.12	1956.58	2048.62	1.21977	1.62E-53	UP
FBgn0035196	CG9129	5.40341	4.5343	4.51305	1.87214	11.6678	4.2959	14.2816	7.84912	1.21889	0.0856808	NOT_CHANGE
FBgn0025382	Rab27	130.582	158.7	108.313	133.858	271.54	315.748	281.238	367.787	1.21764	4.00E-16	UP
FBgn0026576	Pisd	155.798	183.186	145.32	165.684	318.211	382.335	407.575	403.669	1.21741	5.26E-23	UP
FBgn0266202	asRNA:CR44897	679.929	647.498	620.996	644.015	1289.82	1423.02	1634.7	1671.86	1.21499	2.11E-40	UP
FBgn0053969	CG33969	274.673	272.965	242.802	265.843	574.902	639.015	614.109	621.202	1.21322	4.78E-46	UP
FBgn0037554	DNApol-iota	409.758	390.856	369.168	391.276	823.107	925.766	863.488	1002.44	1.21105	6.57E-46	UP
FBgn0033063	CG14589	4.50284	3.62744	5.41566	0.936068	9.54634	11.8137	6.59151	5.60651	1.20992	0.103133	NOT_CHANGE
FBgn0004110	tin	3.60227	1.81372	5.41566	0.936068	5.30352	3.22192	12.0844	6.72782	1.20897	0.167333	NOT_CHANGE
FBgn0052719	CG32719	2.7017	0.906859	6.31827	1.87214	7.42493	1.07397	9.88727	8.97042	1.20846	0.203606	NOT_CHANGE
FBgn0264385	lncRNA:CR43837	38.7244	25.3921	31.5914	30.8902	58.3388	71.9563	67.0137	95.3107	1.20689	1.97E-06	UP
FBgn0267795	Frl	1665.15	1654.11	1724.89	1683.05	3474.87	3711.65	4070.26	4239.65	1.20371	8.81E-68	UP
FBgn0037007	CG5059	1328.34	1416.51	1555.2	1345.13	3408.04	3290.66	3212.26	3067.88	1.20108	1.21E-75	UP
FBgn0086346	ALiX	1838.06	1762.03	1684.27	1917.07	3368.8	4291.6	4351.5	4537.91	1.20042	6.53E-39	UP
FBgn0250824	CG33655	60.3381	63.4802	53.254	37.4427	114.556	120.285	128.535	130.071	1.19962	3.70E-10	UP
FBgn0036702	CG6512	1386.87	1300.44	1323.23	1465.88	2922.24	3260.59	3155.14	3238.32	1.19947	7.60E-86	UP
FBgn0053494	CG33494	56.7358	53.5047	71.3062	29.0181	86.9778	142.839	95.577	158.104	1.19732	3.72E-05	UP
FBgn0030482	CG1673	552.048	596.714	706.744	672.097	1737.43	1429.46	1293.04	1324.26	1.19465	1.43E-26	UP
FBgn0037085	Neu2	25.2159	24.4852	27.9809	31.8263	67.8851	50.4768	68.1123	63.9142	1.19397	1.39E-06	UP
FBgn0039821	CG15556	7.20454	4.5343	3.61044	4.68034	10.607	12.8877	10.9859	11.213	1.18917	0.0415687	UP
FBgn0052521	CG32521	1136.52	1379.33	1102.09	1221.57	2465.08	2705.34	2806.89	3047.7	1.18776	3.29E-41	UP
FBgn0034266	CG4975	8.10511	13.6029	9.92871	7.48854	22.2748	23.6274	23.0703	20.1834	1.18742	0.00417658	UP
FBgn0039109	CG10365	59.4375	54.4116	58.6697	47.7395	146.377	102.028	103.267	150.255	1.1873	5.86E-09	UP
FBgn0264437	lncRNA:CR43855	2.7017	0	4.51305	0.936068	1.0607	5.36987	5.49293	6.72782	1.18671	0.293432	NOT_CHANGE
FBgn0033177	CG11141	282.778	292.916	281.614	254.611	517.624	623.979	689.912	700.814	1.18663	4.56E-26	UP
FBgn0026090	CG14812	236.849	287.474	208.503	251.802	437.01	636.867	589.941	577.471	1.18658	6.83E-18	UP
FBgn0037743	CG8412	320.602	272.965	298.764	305.158	632.18	701.305	680.025	712.027	1.18628	4.50E-44	UP
FBgn0040383	CG5254	50.4318	46.2498	45.1305	31.8263	61.5209	100.954	113.154	119.979	1.18551	4.16E-06	UP
FBgn0031850	Tsp	903.27	772.644	1001.9	1087.71	2257.18	2027.66	2165.31	2108.05	1.18467	2.04E-34	UP
FBgn0037531	CG10445	183.716	169.583	168.788	131.05	362.761	358.707	388.899	373.394	1.18259	4.27E-24	UP
FBgn0287606	lncRNA:CR46475	4.50284	4.5343	2.70783	6.55248	9.54634	8.59179	10.9859	12.3343	1.18171	0.0571826	NOT_CHANGE
FBgn0037114	Cpr78E	61.2386	68.0145	49.6436	43.9952	113.495	105.249	116.45	170.438	1.17975	1.15E-07	UP
FBgn0038100	Paip2	913.176	1025.66	964.89	986.616	2129.89	2144.73	2181.79	2345.76	1.17788	6.24E-84	UP
FBgn0002543	robo2	2120.84	2125.68	2140.09	2341.11	4826.21	4285.16	5255.63	5378.89	1.17786	4.00E-52	UP
FBgn0031322	CG5001	308.895	360.93	289.738	323.88	656.576	744.264	796.475	705.299	1.1773	7.30E-34	UP
FBgn0036995	atk	11.7074	1.81372	6.31827	2.8082	8.48564	9.66577	18.676	14.5769	1.17705	0.0858231	NOT_CHANGE
FBgn0036997	CG5955	6.30398	7.25488	7.22088	1.87214	9.54634	9.66577	13.183	19.0621	1.17649	0.0522515	NOT_CHANGE
FBgn0034829	CG9899	0.900568	3.62744	2.70783	0.936068	4.24282	5.36987	3.29576	5.60651	1.17638	0.227451	NOT_CHANGE
FBgn0033203	CG2070	2.7017	0.906859	2.70783	1.87214	3.18211	5.36987	5.49293	4.48521	1.17577	0.215807	NOT_CHANGE
FBgn0016123	Alp4	4.50284	0	0.90261	1.87214	0	5.36987	4.39434	6.72782	1.17556	0.37142	NOT_CHANGE
FBgn0032393	Nfs1	364.73	384.508	388.122	424.039	724.461	1037.46	900.84	863.403	1.17541	5.48E-26	UP
FBgn0265652	lncRNA:CR44459	4.50284	4.5343	3.61044	3.74427	7.42493	9.66577	10.9859	8.97042	1.1749	0.0682941	NOT_CHANGE
FBgn0000153	b	39.625	32.6469	34.2992	29.9542	47.7317	60.1425	104.366	96.432	1.17456	7.31E-05	UP
FBgn0003209	raw	648.409	702.816	703.133	778.809	1471.2	1514.3	1600.64	1808.66	1.17448	1.08E-42	UP
FBgn0032285	CG17108	6.30398	8.16173	4.51305	4.68034	6.36423	19.3315	12.0844	15.6982	1.174	0.0469966	UP
FBgn0038330	CG14868	34.2216	23.5783	23.4679	29.9542	55.1566	64.4384	61.5208	69.5208	1.17167	2.33E-06	UP
FBgn0036368	CG10738	60.3381	68.9213	62.2801	68.333	118.799	150.356	150.506	164.831	1.16877	5.20E-12	UP
FBgn0039354	Lgr3	34.2216	48.0635	36.1044	37.4427	106.07	77.3261	84.5911	81.8551	1.16746	9.37E-08	UP
FBgn0086265	psd	1.80114	0.906859	3.61044	0	0	3.22192	7.6901	3.36391	1.16683	0.39701	NOT_CHANGE
FBgn0265997	lncRNA:CR44772	2.7017	7.25488	1.80522	1.87214	7.42493	3.22192	5.49293	14.5769	1.1666	0.176051	NOT_CHANGE
FBgn0261341	verm	8026.76	8499.99	7863.54	7887.31	13109.2	19679.5	19196.7	20464.9	1.16644	1.25E-23	UP
FBgn0266020	lncRNA:CR44785	0.900568	2.72058	1.80522	2.8082	6.36423	6.44384	1.09859	4.48521	1.16553	0.249471	NOT_CHANGE
FBgn0051161	CG31161	1.80114	3.62744	6.31827	2.8082	6.36423	6.44384	14.2816	5.60651	1.16551	0.127959	NOT_CHANGE
FBgn0003719	tld	810.511	785.34	857.48	867.735	1868.96	1816.09	1941.2	1817.63	1.16458	2.23E-87	UP
FBgn0050355	CG30355	11.7074	13.6029	18.0522	8.42461	33.9425	28.9973	30.7604	22.4261	1.16413	0.00213336	UP
FBgn0028899	CG31817	88.2557	85.2448	93.8715	73.9494	167.591	173.984	194.45	228.746	1.16208	2.12E-13	UP
FBgn0264551	lncRNA:CR43930	4.50284	0	1.80522	0.936068	4.24282	6.44384	3.29576	2.24261	1.16176	0.309146	NOT_CHANGE
FBgn0033052	SCAP	1122.11	1095.49	1018.14	1112.98	2234.9	2338.04	2480.61	2676.55	1.16171	6.41E-61	UP
FBgn0038017	CG4115	57.6364	65.2939	55.0592	63.6526	108.192	140.691	146.112	145.769	1.16163	4.30E-11	UP
FBgn0266622	asRNA:CR45129	15.3097	9.97545	9.92871	13.105	15.9106	27.9233	31.859	32.5178	1.16127	0.00426078	UP
FBgn0037664	CG8420	233.247	193.161	185.938	188.15	438.071	459.661	475.688	417.125	1.16116	6.62E-28	UP
FBgn0035165	CG13887	1478.73	1481.81	1489.31	1490.22	3018.77	3361.54	3575.9	3320.18	1.16022	6.56E-82	UP
FBgn0086708	stv	721.355	1994.18	869.214	576.618	1366.19	1881.6	3886.8	2165.24	1.16012	0.0399107	UP
FBgn0265137	Spn42Da	659.216	613.944	498.241	635.59	1167.84	1397.24	1358.95	1453.21	1.15957	4.70E-30	UP
FBgn0038436	Gyc89Db	7.20454	1.81372	5.41566	5.61641	7.42493	9.66577	14.2816	13.4556	1.15831	0.0672374	NOT_CHANGE
FBgn0001147	gsb-n	140.489	145.098	151.639	146.963	353.215	307.157	322.984	316.207	1.15388	1.71E-26	UP
FBgn0027493	AdSS	1070.78	1135.39	1078.62	1199.1	2226.42	2575.39	2392.72	2781.95	1.15376	2.31E-48	UP
FBgn0267505	pre-rRNA:CR45845	2.7017	1.81372	3.61044	4.68034	9.54634	2.14795	1.09859	15.6982	1.15318	0.241632	NOT_CHANGE
FBgn0037974	CG12224	106.267	123.333	136.294	83.3101	216.384	267.42	255.97	260.142	1.1531	4.76E-13	UP
FBgn0086687	Desat1	4556.87	4496.21	4588.87	4411.69	9998.2	10224.2	9985.05	9897.74	1.15147	5.85E-237	UP
FBgn0036153	CG7573	2.7017	1.81372	0	1.87214	3.18211	3.22192	3.29576	4.48521	1.15047	0.3045	NOT_CHANGE
FBgn0030643	CG15641	2.7017	4.5343	5.41566	7.48854	11.6678	10.7397	13.183	8.97042	1.15014	0.0565453	NOT_CHANGE
FBgn0033374	Boot	4.50284	3.62744	2.70783	1.87214	8.48564	7.51782	6.59151	5.60651	1.14857	0.127989	NOT_CHANGE
FBgn0085412	kmr	3025.91	3263.79	3132.06	3554.25	6941.25	6282.75	7278.13	8247.18	1.14768	8.06E-41	UP
FBgn0053509	CG33509	145.892	177.744	181.425	175.981	411.553	366.225	363.632	364.423	1.14537	2.17E-25	UP
FBgn0053160	CG33160	1.80114	1.81372	1.80522	0.936068	6.36423	3.22192	2.19717	2.24261	1.14405	0.302596	NOT_CHANGE
FBgn0029161	slmo	1.80114	0	1.80522	2.8082	2.12141	5.36987	5.49293	1.1213	1.14243	0.34264	NOT_CHANGE
FBgn0261552	ps	1857.87	1978.77	1944.22	1858.1	4235.39	3748.17	4154.85	4722.93	1.14215	5.87E-56	UP
FBgn0267206	lncRNA:CR45646	8.10511	3.62744	2.70783	2.8082	9.54634	10.7397	3.29576	14.5769	1.14208	0.125311	NOT_CHANGE
FBgn0003074	Pgi	1517.46	1556.17	1464.94	1423.76	2572.21	3655.81	3316.63	3611.72	1.14169	9.54E-29	UP
FBgn0031969	pes	310.696	278.406	303.277	289.245	570.659	615.387	691.01	727.725	1.1397	5.01E-30	UP
FBgn0039972	Marf1	54.9347	67.1076	69.501	78.6297	128.345	146.06	163.689	156.982	1.13953	2.17E-11	UP
FBgn0051658	Nnf1b	45.0284	40.8087	37.9096	36.5067	94.4027	96.6577	88.9854	72.8847	1.13949	3.68E-08	UP
FBgn0267702	lncRNA:CR46035	8.10511	6.34802	13.5392	6.55248	13.7892	24.7014	20.8731	16.8195	1.13913	0.0176193	UP
FBgn0035154	hiro	2.7017	1.81372	0.90261	0	2.12141	3.22192	4.39434	2.24261	1.137	0.36126	NOT_CHANGE
FBgn0262027	CR42838	1.80114	1.81372	1.80522	0	3.18211	2.14795	3.29576	3.36391	1.13698	0.345911	NOT_CHANGE
FBgn0030431	CG4407	137.787	157.794	139.905	134.794	313.969	349.042	297.717	292.66	1.13631	1.90E-22	UP
FBgn0023531	CG32809	817.716	777.179	856.577	816.251	1684.4	1601.3	1863.2	2014.98	1.13218	2.93E-43	UP
FBgn0266752	lncRNA:CR45225	27.017	29.0195	17.1496	31.8263	51.9745	56.9206	56.0279	65.0355	1.13149	2.16E-05	UP
FBgn0034990	CG11406	23.4148	16.3235	22.5653	19.6574	45.6103	39.737	49.4364	44.8521	1.13121	6.91E-05	UP
FBgn0266618	lncRNA:CR45125	0.900568	0.906859	2.70783	0.936068	4.24282	1.07397	4.39434	2.24261	1.13111	0.359604	NOT_CHANGE
FBgn0035497	CG14995	230.545	233.97	296.959	288.309	495.349	553.097	623.997	625.687	1.13026	7.23E-21	UP
FBgn0265038	asRNA:CR44155	17.1108	23.5783	9.92871	13.105	29.6997	31.1452	41.7463	37.003	1.12955	0.00171578	UP
FBgn0037115	CG11249	117.974	114.264	109.216	122.625	203.655	220.165	260.365	330.784	1.12813	1.68E-11	UP
FBgn0004397	Vinc	997.829	896.884	916.149	1098.01	1668.49	2123.25	2271.88	2480.32	1.12809	3.11E-22	UP
FBgn0028487	f-cup	144.991	155.98	152.541	134.794	263.055	338.302	348.252	336.391	1.12731	7.29E-19	UP
FBgn0039667	FipoQ	4.50284	4.5343	18.0522	9.36068	19.0927	16.1096	23.0703	21.3047	1.1257	0.0347975	UP
FBgn0052412	QC	97.2614	107.009	129.976	120.753	188.805	255.606	279.041	269.113	1.12487	2.93E-12	UP
FBgn0034398	CG15098	2464.85	2560.06	2437.05	2468.41	4567.39	5804.83	5224.87	6039.34	1.12347	2.26E-41	UP
FBgn0034532	CG13436	189.119	181.372	222.042	206.871	407.311	423.146	467.998	442.915	1.12304	1.59E-27	UP
FBgn0035085	CG3770	180.114	172.303	120.95	159.132	298.058	364.077	346.055	368.909	1.1222	7.87E-16	UP
FBgn0032013	Scgalpha	19.8125	23.5783	18.9548	21.5296	47.7317	56.9206	39.5491	38.1243	1.122	0.000115148	UP
FBgn0046685	Wsck	734.864	766.296	767.219	872.415	1483.93	1682.92	1913.74	1749.23	1.12077	1.12E-35	UP
FBgn0003891	tud	7618.81	7711.03	8453.85	8066.1	18337.5	15457.7	18161.8	17251.2	1.11966	2.67E-66	UP
FBgn0053498	CR33498	1.80114	2.72058	0	0	1.0607	1.07397	4.39434	3.36391	1.1195	0.461641	NOT_CHANGE
FBgn0037270	eIF3f1	2976.38	2817.61	2793.58	2945.81	5200.63	6648.97	6369.6	6836.58	1.11928	1.67E-41	UP
FBgn0052071	CG32071	2.7017	3.62744	1.80522	1.87214	3.18211	9.66577	3.29576	5.60651	1.11903	0.217899	NOT_CHANGE
FBgn0264839	asRNA:CR44047	369.233	332.817	281.614	322.007	566.416	738.894	676.729	854.433	1.11889	3.07E-17	UP
FBgn0032477	CG5287	155.798	170.49	139.002	157.259	339.425	341.524	326.28	344.24	1.11842	9.84E-26	UP
FBgn0267285	lncRNA:CR45721	3.60227	3.62744	4.51305	2.8082	5.30352	8.59179	7.6901	10.0917	1.11819	0.113705	NOT_CHANGE
FBgn0063498	GstE2	0	1.81372	2.70783	0	3.18211	0	2.19717	4.48521	1.11771	0.493837	NOT_CHANGE
FBgn0029977	hdm	1.80114	3.62744	4.51305	4.68034	2.12141	12.8877	8.78869	7.84912	1.11452	0.16343	NOT_CHANGE
FBgn0031690	CG7742	0	1.81372	2.70783	0	1.0607	3.22192	2.19717	3.36391	1.11416	0.44794	NOT_CHANGE
FBgn0051324	CG31324	60.3381	58.039	55.9618	55.228	89.0992	108.471	139.52	160.346	1.11383	2.62E-07	UP
FBgn0085398	ppk9	1.80114	0	5.41566	1.87214	4.24282	3.22192	3.29576	8.97042	1.11317	0.295477	NOT_CHANGE
FBgn0085582	lncRNA:CR41257	5.40341	5.44116	0.90261	2.8082	10.607	7.51782	4.39434	8.97042	1.11311	0.151774	NOT_CHANGE
FBgn0038902	CG6800	46.8295	48.9704	50.5462	46.8034	98.6455	94.5097	93.3798	131.192	1.11151	1.92E-08	UP
FBgn0034730	ppk12	3.60227	0	0.90261	0	2.12141	3.22192	2.19717	2.24261	1.11122	0.454655	NOT_CHANGE
FBgn0039254	Nmnat	101.764	95.2202	113.729	103.904	196.23	237.348	219.717	242.201	1.11031	1.81E-16	UP
FBgn0026197	lncRNA:noe	113.472	101.568	91.1636	87.9904	140.013	238.422	221.914	251.172	1.11	1.27E-08	UP
FBgn0031114	cactin	331.409	327.376	319.524	313.583	656.576	700.231	686.616	744.545	1.1092	5.76E-45	UP
FBgn0084049	CR41440	3.60227	0.906859	0	0	2.12141	3.22192	3.29576	1.1213	1.10855	0.465556	NOT_CHANGE
FBgn0050340	CG30340	11.7074	15.4166	15.3444	23.4017	23.3355	40.811	39.5491	38.1243	1.10781	0.00207117	UP
FBgn0034356	Pepck2	116.173	86.1516	76.7219	66.4608	177.138	194.389	190.055	182.772	1.10606	2.35E-10	UP
FBgn0039675	ppk21	0.900568	0.906859	1.80522	0.936068	2.12141	2.14795	3.29576	2.24261	1.10597	0.393024	NOT_CHANGE
FBgn0038115	CG7966	61.2386	72.5488	51.4488	49.6116	132.588	142.839	132.929	96.432	1.10422	3.64E-08	UP
FBgn0051469	CG31469	5.40341	16.3235	8.12349	11.2328	19.0927	24.7014	23.0703	21.3047	1.10286	0.0136444	UP
FBgn0046763	CG17278	2935.85	2911.02	3011.11	3177.95	6393.93	6732.74	6136.7	6580.92	1.10259	7.62E-106	UP
FBgn0037513	pyd3	12.608	8.16173	6.31827	2.8082	11.6678	17.1836	15.3802	20.1834	1.10179	0.0433752	UP
FBgn0020910	RpL3	30294.2	33106.7	30262.7	32545.2	53160.4	72074.4	73102.1	72379	1.10096	1.34E-30	UP
FBgn0003950	unc	57.6364	47.1567	72.2088	69.269	125.163	139.617	123.042	140.163	1.10064	9.50E-10	UP
FBgn0264324	spg	272.872	233.97	273.491	265.843	523.988	483.288	572.363	663.811	1.10004	2.91E-21	UP
FBgn0267915	lncRNA:CR46196	1.80114	0.906859	2.70783	3.74427	1.0607	9.66577	5.49293	3.36391	1.09988	0.287964	NOT_CHANGE
FBgn0266709	Zmynd10	62.1392	72.5488	46.0331	66.4608	151.681	138.543	112.056	126.707	1.09892	7.72E-09	UP
FBgn0266879	lncRNA:CR45340	0.900568	0	0.90261	3.74427	8.48564	1.07397	2.19717	0	1.09752	0.492611	NOT_CHANGE
FBgn0034935	Orcokinin	1.80114	1.81372	4.51305	0	4.24282	1.07397	8.78869	3.36391	1.09669	0.344657	NOT_CHANGE
FBgn0015623	Cpr	1377.87	1309.51	1457.72	1531.41	2837.38	2995.31	3063.96	3229.35	1.09505	1.10E-60	UP
FBgn0037014	CG13251	18.9119	9.06859	11.7339	12.1689	30.7604	28.9973	29.6618	21.3047	1.09406	0.00448834	UP
FBgn0267910	lncRNA:CR34335	107.168	113.357	131.781	103.904	214.262	251.31	251.576	256.778	1.09309	1.74E-16	UP
FBgn0030316	CG11695	124.278	159.607	131.781	143.218	236.537	335.08	307.604	312.843	1.09264	2.39E-14	UP
FBgn0000576	ems	1060.87	947.668	1283.51	1295.52	2538.27	2479.81	2336.69	2422.01	1.0918	4.93E-29	UP
FBgn0001942	eIF4A	21814.5	21994.1	21464.1	22306.5	40188	48600.5	48566.3	49189.3	1.09085	5.18E-59	UP
FBgn0266691	lncRNA:CR45181	5.40341	5.44116	10.8313	7.48854	19.0927	10.7397	13.183	19.0621	1.08944	0.0369936	UP
FBgn0284244	l(2)k05911	397.151	332.817	431.448	390.34	785.982	724.933	931.601	860.039	1.08939	1.97E-24	UP
FBgn0263594	lost	8408.6	8753.01	8657.84	8717.6	17283.1	18567.9	18782.5	18844.6	1.08915	2.14E-142	UP
FBgn0262534	CG43088	0.900568	1.81372	0	1.87214	5.30352	2.14795	0	2.24261	1.08909	0.472769	NOT_CHANGE
FBgn0287609	lncRNA:CR46478	13.5085	12.696	21.6626	7.48854	29.6997	17.1836	28.5632	42.6095	1.08858	0.0140094	UP
FBgn0027654	jdp	36.9233	23.5783	32.494	15.9132	49.8531	65.5124	51.6335	65.0355	1.08833	0.000247065	UP
FBgn0034335	GstE1	513.324	561.346	500.949	549.472	1026.76	1279.1	1041.46	1165.03	1.08645	5.25E-34	UP
FBgn0038953	CG18596	656.514	625.733	654.392	703.923	1284.51	1412.28	1366.64	1544.03	1.08643	1.13E-46	UP
FBgn0086681	Mst36Fa	9.90625	10.8823	7.22088	9.36068	25.4569	18.2576	15.3802	20.1834	1.08634	0.0135199	UP
FBgn0051144	asRNA:CR31144	16709.1	17920.4	14885.8	16538.4	29894.9	35926.6	36886.1	37504.2	1.08588	6.37E-40	UP
FBgn0036504	yellow-k	4.50284	2.72058	5.41566	2.8082	2.12141	3.22192	25.2675	2.24261	1.08574	0.292085	NOT_CHANGE
FBgn0263772	CG43689	12.608	11.7892	9.0261	6.55248	18.032	24.7014	16.4788	25.79	1.08521	0.0130988	UP
FBgn0267682	asRNA:CR46018	0	3.62744	0	0	0	1.07397	3.29576	3.36391	1.08473	0.599661	NOT_CHANGE
FBgn0030807	CG13000	1.80114	5.44116	0.90261	4.68034	6.36423	10.7397	5.49293	4.48521	1.08441	0.199665	NOT_CHANGE
FBgn0267508	28SrRNA-Psi:CR45848	0	0.906859	1.80522	1.87214	6.36423	2.14795	0	1.1213	1.08253	0.494566	NOT_CHANGE
FBgn0001225	Hsp26	2579.23	4123.49	2481.28	2000.38	2823.6	4348.52	10435.5	6056.16	1.08118	0.0364962	UP
FBgn0053919	CG33919	4.50284	1.81372	0	0.936068	0	4.2959	4.39434	6.72782	1.0807	0.420045	NOT_CHANGE
FBgn0031756	CG13992	2.7017	5.44116	5.41566	1.87214	4.24282	8.59179	14.2816	5.60651	1.08054	0.162737	NOT_CHANGE
FBgn0050047	CG30047	21.6136	26.2989	30.6888	28.082	43.4889	62.2905	57.1265	62.7929	1.08041	4.05E-05	UP
FBgn0267983	lncRNA:CR46250	1.80114	0	1.80522	0	2.12141	1.07397	0	4.48521	1.08017	0.549285	NOT_CHANGE
FBgn0035187	Trh	10.8068	4.5343	5.41566	6.55248	12.7285	11.8137	18.676	14.5769	1.07953	0.0436921	UP
FBgn0031292	CG15824	2.7017	0.906859	3.61044	0	2.12141	1.07397	8.78869	3.36391	1.0789	0.39047	NOT_CHANGE
FBgn0040257	Ugt302E1	2.7017	4.5343	4.51305	3.74427	6.36423	8.59179	7.6901	10.0917	1.07754	0.116947	NOT_CHANGE
FBgn0030544	CG13403	0.900568	1.81372	4.51305	0	3.18211	2.14795	3.29576	6.72782	1.07719	0.36055	NOT_CHANGE
FBgn0036859	CG14085	0.900568	1.81372	0.90261	0	1.0607	1.07397	2.19717	3.36391	1.07666	0.486602	NOT_CHANGE
FBgn0030026	sni	421.466	438.013	371.875	447.441	779.618	978.39	830.531	951.986	1.07658	2.51E-27	UP
FBgn0039328	CHKov2	235.048	223.087	179.619	238.697	355.336	453.217	525.124	514.678	1.07623	1.18E-13	UP
FBgn0035575	CG7509	3.60227	4.5343	0.90261	1.87214	1.0607	5.36987	7.6901	8.97042	1.07517	0.26477	NOT_CHANGE
FBgn0264838	asRNA:CR44046	7.20454	12.696	7.22088	7.48854	22.2748	15.0356	17.5774	17.9408	1.07347	0.0205912	UP
FBgn0265498	asRNA:CR44367	10.8068	11.7892	12.6365	9.36068	14.8499	20.4055	30.7604	28.0326	1.07294	0.0111801	UP
FBgn0035673	CG6602	24.3153	18.1372	26.1757	23.4017	47.7317	51.5508	50.5349	43.7308	1.07287	7.30E-05	UP
FBgn0031273	CG2839	3.60227	0	0	0	2.12141	1.07397	3.29576	1.1213	1.07248	0.560838	NOT_CHANGE
FBgn0003401	shu	140.489	162.328	139.905	156.323	319.272	331.858	317.491	290.417	1.07237	6.99E-22	UP
FBgn0051810	CG31810	2.7017	0.906859	0	0	2.12141	1.07397	2.19717	2.24261	1.07233	0.509995	NOT_CHANGE
FBgn0034924	CG17658	17.1108	22.6715	18.0522	19.6574	47.7317	48.3288	28.5632	38.1243	1.07233	0.000703495	UP
FBgn0038014	CG10041	6.30398	11.7892	10.8313	8.42461	18.032	15.0356	20.8731	24.6687	1.0714	0.0171823	UP
FBgn0020270	mre11	490.81	503.307	458.526	523.262	842.199	1112.64	1089.8	1106.73	1.07096	4.73E-26	UP
FBgn0015765	p38a	183.716	200.416	166.983	181.597	312.908	434.96	393.294	398.062	1.07057	1.73E-17	UP
FBgn0011708	Syx5	670.923	710.978	685.984	668.353	1300.42	1401.54	1477.6	1568.7	1.07054	3.34E-48	UP
FBgn0053156	CG33156	405.256	352.768	343.895	343.537	616.269	814.072	751.433	854.433	1.07024	4.96E-21	UP
FBgn0039854	CG1635	133.284	97.034	97.4819	130.113	195.17	258.828	251.576	255.657	1.06979	2.20E-11	UP
FBgn0001112	Gld	332.31	360.023	390.83	287.373	896.295	775.409	596.532	607.746	1.06944	3.19E-13	UP
FBgn0052533	CG32533	439.477	435.293	390.83	434.336	860.231	908.582	870.08	928.439	1.06932	9.34E-49	UP
FBgn0033048	CG7881	2.7017	3.62744	3.61044	0.936068	5.30352	5.36987	4.39434	7.84912	1.06903	0.209915	NOT_CHANGE
FBgn0043532	Obp56i	1.80114	1.81372	0	0	2.12141	1.07397	3.29576	1.1213	1.06848	0.511618	NOT_CHANGE
FBgn0022981	rpk	26.1165	27.2058	14.4418	27.146	66.8244	34.3672	50.5349	47.0947	1.06828	0.000970526	UP
FBgn0028855	CG15282	97.2614	131.495	94.7741	117.009	247.144	214.795	257.069	204.077	1.06795	1.61E-12	UP
FBgn0053207	pxb	687.133	730.929	744.654	771.32	1512.56	1518.6	1494.08	1621.4	1.06699	1.21E-65	UP
FBgn0259167	CG42272	101.764	96.1271	110.118	114.2	216.384	208.351	216.421	243.323	1.0668	2.80E-16	UP
FBgn0264706	CR43975	5.40341	8.16173	1.80522	2.8082	7.42493	13.9617	3.29576	13.4556	1.06679	0.167675	NOT_CHANGE
FBgn0262127	kibra	2323.47	2109.36	2520.09	2819.44	4694.68	5005.79	5091.95	5670.43	1.06626	5.18E-31	UP
FBgn0262993	lncRNA:CR43301	20.7131	23.5783	18.0522	22.4656	45.6103	34.3672	49.4364	48.216	1.06626	0.000224888	UP
FBgn0011236	ken	547.545	612.13	538.858	617.805	1104.19	1196.41	1221.63	1326.5	1.06571	8.98E-39	UP
FBgn0035084	CG15861	63.9403	67.1076	55.0592	75.8215	131.527	127.803	153.802	134.556	1.06491	2.48E-10	UP
FBgn0063497	GstE3	32.4205	46.2498	21.6626	41.187	49.8531	64.4384	101.07	80.7338	1.06473	0.000576947	UP
FBgn0034195	Spn53F	0	0.906859	1.80522	0.936068	2.12141	1.07397	2.19717	2.24261	1.06464	0.483821	NOT_CHANGE
FBgn0022023	eIF3h	3229.44	3287.37	2999.37	3292.15	5423.38	7209.59	6919.99	7229.04	1.06415	2.71E-32	UP
FBgn0032782	Rab9	34.2216	36.2744	30.6888	38.3788	71.0672	77.3261	67.0137	76.2486	1.06406	9.17E-07	UP
FBgn0266414	lncRNA:CR45054	2.7017	0.906859	1.80522	1.87214	6.36423	1.07397	2.19717	5.60651	1.06405	0.336539	NOT_CHANGE
FBgn0023530	CG3740	94.5596	97.034	87.5532	85.1822	200.473	199.759	172.478	188.379	1.06287	1.11E-14	UP
FBgn0265634	lncRNA:CR44441	3.60227	0	1.80522	1.87214	2.12141	7.51782	2.19717	3.36391	1.06228	0.361682	NOT_CHANGE
FBgn0037751	topi	8.10511	3.62744	9.92871	3.74427	15.9106	16.1096	13.183	7.84912	1.06176	0.0722383	NOT_CHANGE
FBgn0032901	sky	56.7358	71.6419	62.2801	50.5477	123.042	92.3618	139.52	149.133	1.06169	2.49E-07	UP
FBgn0265710	lncRNA:CR44517	0	0.906859	0.90261	1.87214	0	3.22192	2.19717	2.24261	1.06158	0.514584	NOT_CHANGE
FBgn0265800	lncRNA:CR44589	13.5085	17.2303	12.6365	5.61641	19.0927	26.8494	28.5632	28.0326	1.06128	0.0114563	UP
FBgn0036235	CG6938	0	0	2.70783	0.936068	2.12141	2.14795	2.19717	1.1213	1.06006	0.515007	NOT_CHANGE
FBgn0264083	lncRNA:CR43752	0	1.81372	0.90261	0.936068	2.12141	2.14795	2.19717	1.1213	1.05894	0.48639	NOT_CHANGE
FBgn0001320	kni	284.58	223.087	370.07	380.98	641.726	688.417	615.208	676.145	1.05876	1.47E-12	UP
FBgn0263346	smash	2263.13	2258.08	2142.8	2478.71	4692.56	4183.13	5083.16	5073.89	1.0578	3.38E-44	UP
FBgn0039760	CG9682	1.80114	0	3.61044	1.87214	2.12141	9.66577	1.09859	2.24261	1.05694	0.405632	NOT_CHANGE
FBgn0039204	CG6607	263.866	241.225	236.484	210.615	432.767	535.913	519.631	493.373	1.05668	8.58E-23	UP
FBgn0003159	CG2841	164.804	159.607	145.32	156.323	246.083	294.269	361.435	399.184	1.05434	2.04E-11	UP
FBgn0035805	CG7506	169.307	184.999	180.522	175.981	343.668	425.294	358.139	348.725	1.05421	2.52E-21	UP
FBgn0263477	scaRNA:PsiU1-6	2.7017	4.5343	1.80522	0.936068	2.12141	5.36987	6.59151	6.72782	1.05338	0.260485	NOT_CHANGE
FBgn0035877	CG7083	199.926	222.181	194.964	219.976	420.039	449.995	374.618	491.131	1.05224	1.00E-20	UP
FBgn0052783	Gem4c	35.1222	17.2303	28.8835	29.0181	45.6103	64.4384	67.0137	51.5799	1.05195	0.000248414	UP
FBgn0261565	Lmpt	1487.74	1790.14	1713.15	1696.16	3500.33	3416.31	3517.67	3417.73	1.0507	1.99E-63	UP
FBgn0039932	fuss	209.832	234.877	236.484	223.72	509.138	444.625	436.139	483.281	1.04976	4.12E-27	UP
FBgn0031267	Ipk2	200.827	193.161	187.743	202.191	379.732	457.513	381.209	401.426	1.04737	9.32E-24	UP
FBgn0086706	pix	3453.68	3499.57	3553.58	3482.17	6550.91	7474.86	7445.12	7421.9	1.04635	2.15E-82	UP
FBgn0064225	RpL5	22858.2	22644.3	22206	22994.5	40086.1	49528.5	47452.3	50123.3	1.04528	4.49E-50	UP
FBgn0030926	psh	4.50284	1.81372	1.80522	1.87214	7.42493	3.22192	4.39434	5.60651	1.04519	0.248609	NOT_CHANGE
FBgn0267264	lncRNA:CR45700	5.40341	5.44116	6.31827	2.8082	12.7285	7.51782	14.2816	6.72782	1.04501	0.102675	NOT_CHANGE
FBgn0037796	CG12814	2482.87	2709.7	2735.81	2772.63	4955.61	5518.08	5676.39	5927.21	1.04477	3.96E-55	UP
FBgn0030628	CG9114	463.793	437.106	511.78	438.08	921.752	1012.76	900.84	980.018	1.04343	4.07E-39	UP
FBgn0034590	Magi	1322.93	1263.26	1311.49	1393.81	2506.44	2487.32	2832.15	3075.73	1.04269	9.47E-40	UP
FBgn0005636	nvy	153.997	147.818	119.145	131.05	238.659	294.269	294.421	308.358	1.03999	1.01E-14	UP
FBgn0030356	lncRNA:CR32661	5.40341	4.5343	3.61044	2.8082	11.6678	6.44384	7.6901	7.84912	1.03992	0.128907	NOT_CHANGE
FBgn0020545	kraken	177.412	234.877	180.522	198.446	324.576	451.069	429.547	421.61	1.03961	3.72E-14	UP
FBgn0265149	lncRNA:CR44218	4.50284	1.81372	2.70783	4.68034	12.7285	6.44384	5.49293	3.36391	1.03905	0.203232	NOT_CHANGE
FBgn0039251	Trf4-2	2.7017	3.62744	4.51305	1.87214	4.24282	6.44384	9.88727	5.60651	1.0378	0.193003	NOT_CHANGE
FBgn0266569	CG42259	88.2557	66.2007	83.9428	86.1183	142.134	207.277	164.788	151.376	1.03668	4.08E-09	UP
FBgn0036568	ATPsynbetaL	2.7017	0.906859	0.90261	1.87214	0	5.36987	5.49293	2.24261	1.03653	0.418464	NOT_CHANGE
FBgn0019661	lncRNA:roX1	8950.75	7019.09	11947	9518.88	19961.4	18734.4	19089	18983.7	1.0361	5.28E-17	UP
FBgn0024992	Spg7	447.582	467.033	459.429	457.737	790.225	981.612	942.587	1042.81	1.03606	8.57E-29	UP
FBgn0040765	luna	381.841	374.533	389.025	357.578	731.886	683.048	830.531	837.613	1.03591	3.09E-30	UP
FBgn0265967	lncRNA:CR44754	3.60227	1.81372	3.61044	0	1.0607	6.44384	4.39434	6.72782	1.0357	0.338844	NOT_CHANGE
FBgn0265107	lncRNA:CR44209	1.80114	1.81372	0.90261	1.87214	0	6.44384	3.29576	3.36391	1.03555	0.405674	NOT_CHANGE
FBgn0085276	CG34247	24.3153	29.0195	20.76	25.2738	40.3068	64.4384	39.5491	59.429	1.03543	0.000421547	UP
FBgn0261698	SLO2	20.7131	12.696	9.0261	23.4017	39.2461	37.5891	24.1689	33.6391	1.03515	0.0073811	UP
FBgn0004607	zfh2	2489.17	2747.78	2697.9	3044.09	6055.56	4451.62	6052.11	5912.63	1.03341	6.50E-24	UP
FBgn0035203	CG9149	618.69	536.861	555.105	626.23	1038.43	1254.4	1212.84	1273.8	1.03219	3.20E-31	UP
FBgn0027552	CG10863	123.378	137.843	88.4558	93.6068	207.898	297.491	205.436	195.107	1.03116	1.14E-07	UP
FBgn0051634	Oatp26F	1.80114	0.906859	0.90261	2.8082	3.18211	4.2959	0	5.60651	1.03075	0.411845	NOT_CHANGE
FBgn0032291	CG17118	2.7017	4.5343	5.41566	2.8082	4.24282	9.66577	9.88727	7.84912	1.03016	0.155641	NOT_CHANGE
FBgn0030511	CG11158	75.6477	77.0831	90.261	90.7986	195.17	173.984	155.999	155.861	1.03014	2.42E-11	UP
FBgn0052649	Coq8	258.463	245.759	261.757	263.035	485.803	529.469	516.335	569.622	1.0296	1.54E-30	UP
FBgn0264566	CG43938	1.80114	0	2.70783	1.87214	4.24282	4.2959	1.09859	3.36391	1.02943	0.3924	NOT_CHANGE
FBgn0267803	asRNA:CR46128	158.5	148.725	149.833	151.643	282.147	332.932	303.21	324.056	1.02889	1.34E-20	UP
FBgn0039131	CG12268	368.332	366.371	313.206	340.729	667.183	714.193	652.56	799.489	1.0285	7.56E-27	UP
FBgn0261836	Msp300	6642.59	7516.96	6719.93	8368.45	14636.7	12418.4	15001.2	17521.5	1.02644	2.12E-22	UP
FBgn0051202	alpha-Man-Ic	9.90625	14.5098	14.4418	13.105	15.9106	33.2932	23.0703	33.6391	1.02587	0.0121415	UP
FBgn0267164	asRNA:CR45604	1027.55	1083.7	985.65	1098.94	1846.69	2284.34	2040.07	2348.01	1.02169	2.33E-33	UP
FBgn0023541	Cyp4d14	167.506	177.744	218.432	215.296	388.218	382.335	375.716	435.065	1.02166	3.10E-18	UP
FBgn0027081	ThrRS	2775.55	2672.51	2734.91	2940.19	5312.01	5771.54	5576.42	5917.11	1.02131	2.74E-81	UP
FBgn0263606	Hsc20	58.5369	69.8282	59.5723	68.333	145.317	112.767	139.52	122.222	1.0212	2.99E-09	UP
FBgn0265313	CG44286	0.900568	4.5343	1.80522	1.87214	5.30352	4.2959	5.49293	3.36391	1.01953	0.288499	NOT_CHANGE
FBgn0035670	CG10472	4.50284	3.62744	2.70783	11.2328	10.607	13.9617	12.0844	7.84912	1.01916	0.120707	NOT_CHANGE
FBgn0000370	crc	5864.5	6687.18	5727.97	6622.68	12976.7	11965.1	12690.9	12815.4	1.01855	1.51E-57	UP
FBgn0040658	CG13516	100.864	127.867	84.8454	110.456	201.534	204.055	213.126	239.959	1.01774	1.62E-11	UP
FBgn0039805	Cpr100A	12.608	3.62744	6.31827	11.2328	28.639	11.8137	9.88727	17.9408	1.01766	0.0836853	NOT_CHANGE
FBgn0038079	NijC	40.5256	28.1126	21.6626	29.0181	62.5816	49.4028	76.901	52.7012	1.01738	0.000295657	UP
FBgn0029859	CG15892	15.3097	11.7892	20.76	10.2967	21.2141	26.8494	32.9576	37.003	1.01701	0.00857979	UP
FBgn0034501	CG13868	169.307	130.588	129.976	82.374	154.863	311.452	292.224	276.962	1.01446	4.33E-05	UP
FBgn0036237	viaf	447.582	455.243	461.234	448.377	841.139	969.799	904.136	946.379	1.01424	2.19E-43	UP
FBgn0036179	CG7368	0	2.72058	0.90261	2.8082	5.30352	4.2959	3.29576	0	1.01422	0.454887	NOT_CHANGE
FBgn0264822	asRNA:CR44030	262.065	287.474	266.27	236.825	604.602	543.431	463.603	512.435	1.01292	1.20E-20	UP
FBgn0265536	asRNA:CR44386	12.608	4.5343	8.12349	5.61641	9.54634	9.66577	19.7745	23.5474	1.01235	0.0829068	NOT_CHANGE
FBgn0085234	CG34205	4.50284	6.34802	5.41566	3.74427	6.36423	11.8137	6.59151	15.6982	1.01171	0.121127	NOT_CHANGE
FBgn0038376	Hmt-1	479.102	477.008	486.507	493.308	885.688	937.579	1037.06	1039.45	1.01002	6.00E-39	UP
FBgn0021872	Xbp1	3487	3372.61	3492.2	3326.79	5983.43	7343.83	6980.41	7236.89	1.00977	1.47E-48	UP
FBgn0265003	koi	1816.45	2053.13	1927.98	1932.98	3607.46	4061.77	3872.51	4020.99	1.00941	1.17E-63	UP
FBgn0024754	Flo1	676.327	596.714	629.119	656.184	1185.87	1363.95	1241.4	1359.02	1.00932	1.74E-41	UP
FBgn0052786	Gem4b	27.9176	19.9509	35.2018	22.4656	56.2173	47.2549	45.042	63.9142	1.00757	0.000383895	UP
FBgn0033408	CG8800	17.1108	13.6029	15.3444	7.48854	15.9106	38.6631	28.5632	24.6687	1.00677	0.0202808	UP
FBgn0039180	CG5715	2.7017	2.72058	2.70783	0	1.0607	4.2959	7.6901	3.36391	1.00473	0.374216	NOT_CHANGE
FBgn0001148	gsb	135.085	117.892	157.957	165.684	393.521	287.825	249.379	225.382	1.00468	1.15E-07	UP
FBgn0005626	ple	105.366	197.695	92.0663	53.3559	191.988	268.494	216.421	223.139	1.00462	0.0194397	UP
FBgn0051528	CG31528	0	0.906859	4.51305	0	2.12141	2.14795	3.29576	3.36391	1.00414	0.490134	NOT_CHANGE
FBgn0051871	CG31871	14.4091	13.6029	10.8313	14.9771	24.3962	24.7014	26.3661	32.5178	1.00389	0.0058054	UP
FBgn0262893	CG43248	0.900568	0.906859	2.70783	0.936068	2.12141	0	5.49293	3.36391	1.0033	0.465556	NOT_CHANGE
FBgn0000146	aub	6.30398	9.97545	8.12349	6.55248	14.8499	13.9617	16.4788	16.8195	1.00297	0.03803	UP
FBgn0004436	Ubc6	1449.01	1596.98	1749.26	1572.59	3537.45	3013.57	3003.53	3200.2	1.00221	8.51E-39	UP
FBgn0286785	scb	1385.97	1057.4	1263.65	1411.59	2247.63	2364.89	2984.86	2653	1.00182	1.57E-19	UP
FBgn0050486	CG30486	16.2102	10.8823	7.22088	7.48854	18.032	25.7754	18.676	21.3047	1.00113	0.0250414	UP
FBgn0001098	Gdh	4375.86	4534.3	3742.22	4382.67	7521.46	8809.81	8776.6	8965.94	1.00014	1.39E-37	UP
FBgn0024238	Fim	1377.87	1353.03	1455.01	1540.77	2426.89	2899.73	3061.76	3063.4	0.999753	2.02E-32	NOT_CHANGE
FBgn0266973	lncRNA:CR45424	2.7017	1.81372	5.41566	0.936068	5.30352	4.2959	5.49293	6.72782	0.999282	0.261721	NOT_CHANGE
FBgn0024947	NTPase	603.381	577.669	522.611	576.618	1027.82	1207.15	1116.16	1203.16	0.99785	6.67E-36	NOT_CHANGE
FBgn0026415	Idgf4	1434.6	1796.49	1428.83	1415.33	3054.83	3066.2	3049.67	2946.78	0.996043	6.13E-35	NOT_CHANGE
FBgn0036194	Dph1	359.327	382.695	455.818	357.578	843.26	781.853	756.926	719.876	0.995885	3.30E-24	NOT_CHANGE
FBgn0031157	CG1503	2.7017	4.5343	2.70783	0.936068	6.36423	4.2959	6.59151	4.48521	0.995113	0.253969	NOT_CHANGE
FBgn0037339	Pi4KIIalpha	479.102	434.386	451.305	405.317	764.768	829.108	928.305	1006.93	0.994776	1.25E-22	NOT_CHANGE
FBgn0025185	az2	236.849	267.524	244.607	254.611	481.56	541.283	455.913	518.042	0.992646	2.43E-25	NOT_CHANGE
FBgn0265341	lncRNA:CR44295	0.900568	4.5343	1.80522	0.936068	5.30352	3.22192	5.49293	2.24261	0.991689	0.349372	NOT_CHANGE
FBgn0037731	CG18542	14.4091	17.2303	17.1496	15.9132	27.5783	74.1042	10.9859	15.6982	0.990112	0.0919811	NOT_CHANGE
FBgn0029502	Coq7	135.986	130.588	126.365	150.707	235.476	277.085	281.238	285.932	0.989945	1.06E-15	NOT_CHANGE
FBgn0031305	Iris	7.20454	4.5343	9.0261	6.55248	19.0927	11.8137	13.183	10.0917	0.989787	0.0686515	NOT_CHANGE
FBgn0267715	asRNA:CR46048	74.7471	70.735	55.0592	68.333	106.07	136.395	159.295	132.314	0.98951	1.18E-07	NOT_CHANGE
FBgn0031749	CG14000	3.60227	1.81372	3.61044	4.68034	7.42493	6.44384	8.78869	4.48521	0.9893	0.19742	NOT_CHANGE
FBgn0030348	CG10352	0.900568	3.62744	0	3.74427	4.24282	1.07397	7.6901	3.36391	0.988727	0.406425	NOT_CHANGE
FBgn0267706	lncRNA:CR46039	3.60227	2.72058	3.61044	3.74427	11.6678	4.2959	4.39434	6.72782	0.988706	0.210069	NOT_CHANGE
FBgn0052686	CG32686	34.2216	19.9509	30.6888	21.5296	49.8531	46.1809	58.225	57.1864	0.988567	0.000365701	NOT_CHANGE
FBgn0038893	Archease	194.523	185.906	184.133	205.935	341.547	378.039	409.772	399.184	0.988108	4.11E-21	NOT_CHANGE
FBgn0016013	Faa	14.4091	9.97545	14.4418	12.1689	29.6997	21.4795	21.9717	28.0326	0.988027	0.00949556	NOT_CHANGE
FBgn0267035	asRNA:CR45479	188.219	204.043	245.51	175.045	346.85	395.222	427.35	442.915	0.987176	4.11E-14	NOT_CHANGE
FBgn0263773	fok	464.693	395.391	451.305	556.024	772.193	1019.2	899.742	1006.93	0.985879	4.68E-16	NOT_CHANGE
FBgn0033875	CG6357	156.699	194.975	160.665	190.958	357.457	354.411	429.547	250.05	0.98504	2.56E-09	NOT_CHANGE
FBgn0261873	sdt	2173.97	2364.18	2366.64	2289.62	4340.4	4271.19	4453.67	5126.6	0.984355	2.33E-46	NOT_CHANGE
FBgn0032791	CG18094	61.2386	70.735	70.4036	70.2051	116.678	146.06	148.309	127.828	0.983297	3.36E-09	NOT_CHANGE
FBgn0033188	Drat	1254.49	1131.76	1133.68	1090.52	1960.18	2287.56	2308.13	2541.99	0.98034	1.30E-30	NOT_CHANGE
FBgn0030156	CG15247	3.60227	4.5343	2.70783	1.87214	2.12141	10.7397	2.19717	10.0917	0.979486	0.288219	NOT_CHANGE
FBgn0035638	Tektin-C	2.7017	4.5343	3.61044	1.87214	4.24282	6.44384	4.39434	10.0917	0.97902	0.231189	NOT_CHANGE
FBgn0036236	CG6931	72.0454	62.5733	75.8193	69.269	131.527	136.395	129.633	153.618	0.977831	9.22E-10	NOT_CHANGE
FBgn0034031	CG12963	5.40341	4.5343	4.51305	3.74427	9.54634	10.7397	7.6901	7.84912	0.977534	0.12824	NOT_CHANGE
FBgn0028515	EndoGI	651.111	798.943	673.347	771.32	1267.54	1482.08	1505.06	1444.24	0.977328	4.97E-28	NOT_CHANGE
FBgn0266222	lncRNA:CR44917	15.3097	14.5098	18.0522	14.041	37.1247	24.7014	30.7604	29.1539	0.975438	0.00461951	NOT_CHANGE
FBgn0051633	CG31633	88.2557	84.3379	72.2088	73.0133	134.709	166.466	161.492	162.589	0.975219	4.47E-10	NOT_CHANGE
FBgn0032026	CG7627	1278.81	1370.26	1340.38	1325.47	2676.16	2624.79	2557.51	2589.09	0.975144	1.04E-91	NOT_CHANGE
FBgn0037086	CG7202	18.9119	32.6469	25.2731	18.7214	64.703	39.737	39.5491	43.7308	0.974567	0.00230206	NOT_CHANGE
FBgn0262524	ver	181.915	179.558	160.665	174.109	327.758	367.299	311.998	361.059	0.974419	3.04E-19	NOT_CHANGE
FBgn0031660	mRpL28	414.261	414.435	417.006	434.336	749.918	868.845	871.179	810.702	0.974262	1.17E-35	NOT_CHANGE
FBgn0265578	CG44405	5.40341	3.62744	0.90261	2.8082	7.42493	5.36987	7.6901	4.48521	0.970999	0.24173	NOT_CHANGE
FBgn0263278	Fic	145.892	146.004	150.736	111.392	249.266	257.754	298.815	280.326	0.969782	2.47E-13	NOT_CHANGE
FBgn0031677	CG14036	1.80114	3.62744	4.51305	2.8082	4.24282	10.7397	6.59151	3.36391	0.969436	0.247738	NOT_CHANGE
FBgn0035715	Ist1	788.898	753.6	769.927	842.461	1349.22	1548.67	1591.85	1687.56	0.969266	2.83E-33	NOT_CHANGE
FBgn0267617	asRNA:CR45955	5.40341	4.5343	3.61044	0.936068	4.24282	7.51782	4.39434	12.3343	0.967822	0.240653	NOT_CHANGE
FBgn0266316	asRNA:CR44981	162.102	163.235	159.762	170.364	257.751	311.452	375.716	335.269	0.965247	3.41E-13	NOT_CHANGE
FBgn0032478	Rsph1	3.60227	0	3.61044	2.8082	5.30352	6.44384	3.29576	4.48521	0.963967	0.319202	NOT_CHANGE
FBgn0035087	CG2765	723.156	750.88	672.445	581.298	1264.36	1254.4	1506.16	1297.35	0.963946	1.06E-23	NOT_CHANGE
FBgn0051721	Trim9	170.207	184.999	192.256	171.3	339.425	313.6	372.421	376.758	0.963327	1.85E-18	NOT_CHANGE
FBgn0029824	CG3726	56.7358	45.343	75.8193	43.9952	78.4921	122.433	110.957	121.101	0.962746	5.20E-05	NOT_CHANGE
FBgn0030271	CG15202	13.5085	17.2303	9.0261	12.1689	20.1534	26.8494	35.1547	19.0621	0.962514	0.0196202	NOT_CHANGE
FBgn0038705	CG11626	15.3097	12.696	10.8313	9.36068	15.9106	16.1096	28.5632	33.6391	0.962468	0.0299031	NOT_CHANGE
FBgn0053107	CG33107	71.1449	68.0145	82.1375	71.1412	117.738	141.765	152.703	158.104	0.962359	7.85E-09	NOT_CHANGE
FBgn0037465	CG1105	412.46	410.807	429.643	465.226	714.915	860.253	862.39	910.498	0.962358	8.38E-25	NOT_CHANGE
FBgn0004406	tam	271.972	253.921	255.439	270.524	423.221	505.842	526.223	590.926	0.959437	1.93E-17	NOT_CHANGE
FBgn0040233	cana	784.395	871.492	889.974	849.014	1672.73	1631.37	1630.3	1665.13	0.959043	2.41E-59	NOT_CHANGE
FBgn0030290	CG11756	5.40341	2.72058	8.12349	5.61641	6.36423	13.9617	12.0844	10.0917	0.957913	0.129834	NOT_CHANGE
FBgn0038660	Sgsh	607.883	659.287	555.105	651.503	1242.09	1189.96	1262.28	1108.97	0.957669	1.51E-34	NOT_CHANGE
FBgn0035888	CG7120	37.8239	44.4361	50.5462	34.6345	79.5528	83.77	82.3939	79.6125	0.957224	4.61E-06	NOT_CHANGE
FBgn0264446	asRNA:CR43864	44.1278	38.995	40.6175	45.8673	63.6423	98.8056	83.4925	82.9764	0.955496	1.29E-05	NOT_CHANGE
FBgn0033350	CG8237	233.247	219.46	260.854	246.186	413.675	484.362	485.575	477.675	0.955311	1.79E-21	NOT_CHANGE
FBgn0004057	Zw	313.398	290.195	314.108	364.13	620.512	615.387	609.715	636.9	0.954135	2.07E-27	NOT_CHANGE
FBgn0262018	CadN2	2.7017	4.5343	3.61044	0.936068	4.24282	5.36987	7.6901	5.60651	0.953466	0.262261	NOT_CHANGE
FBgn0287592	CG46462	21.6136	12.696	12.6365	14.041	38.1854	27.9233	40.6477	11.213	0.95315	0.0392825	NOT_CHANGE
FBgn0030642	CG15642	243.153	243.945	262.66	256.483	430.646	502.62	531.716	483.281	0.952986	1.62E-22	NOT_CHANGE
FBgn0022160	Gpo1	158.5	183.186	151.639	146.027	241.841	324.34	310.9	361.059	0.952533	5.73E-11	NOT_CHANGE
FBgn0030808	RhoGAP15B	1006.84	961.271	989.261	1043.72	1867.9	1827.9	2030.19	2017.22	0.952461	6.28E-55	NOT_CHANGE
FBgn0267463	asRNA:CR45813	2.7017	3.62744	2.70783	0	4.24282	0	5.49293	7.84912	0.951823	0.433088	NOT_CHANGE
FBgn0025640	CG13369	173.81	198.602	166.08	175.981	284.269	378.039	350.449	368.909	0.950989	2.29E-14	NOT_CHANGE
FBgn0033259	Tmem63	673.625	691.934	683.276	677.713	1281.33	1280.18	1387.51	1319.77	0.950225	3.10E-57	NOT_CHANGE
FBgn0037926	Elp1	1042.86	946.761	937.812	1109.24	1816.99	1894.49	2026.89	2060.95	0.950212	6.71E-37	NOT_CHANGE
FBgn0264904	asRNA:CR44095	81.9517	55.3184	41.5201	29.0181	53.0352	118.137	118.647	112.13	0.95011	0.00681509	NOT_CHANGE
FBgn0027655	htt	1387.78	1290.46	1400.85	1496.77	2511.75	2383.15	2810.18	3058.91	0.94886	6.34E-28	NOT_CHANGE
FBgn0035791	CG8539	9.00568	6.34802	6.31827	6.55248	9.54634	15.0356	14.2816	15.6982	0.948441	0.0698053	NOT_CHANGE
FBgn0037646	CAHbeta	24.3153	30.8332	23.4679	29.9542	41.3675	46.1809	77.9996	43.7308	0.946769	0.00202621	NOT_CHANGE
FBgn0265956	lncRNA:CR44743	0.900568	0.906859	2.70783	0	1.0607	2.14795	2.19717	3.36391	0.94632	0.512892	NOT_CHANGE
FBgn0003482	spn-D	34.2216	24.4852	25.2731	16.8492	45.6103	61.2165	46.1406	41.4882	0.946256	0.00167581	NOT_CHANGE
FBgn0027844	CAH1	68.4432	58.039	58.6697	65.5248	98.6455	129.951	147.21	106.524	0.944117	8.39E-07	NOT_CHANGE
FBgn0003495	spz	36.0227	70.735	57.7671	28.082	81.6743	85.9179	93.3798	109.888	0.943402	0.000989991	NOT_CHANGE
FBgn0261245	sing	211.633	183.186	188.646	205.935	338.365	410.258	375.716	393.577	0.943132	1.60E-18	NOT_CHANGE
FBgn0264952	lncRNA:CR44121	0.900568	1.81372	0	1.87214	1.0607	1.07397	1.09859	5.60651	0.943022	0.534691	NOT_CHANGE
FBgn0038804	CG10877	166.605	149.632	150.736	179.725	296.997	325.414	313.097	307.237	0.942947	1.23E-17	NOT_CHANGE
FBgn0037877	CG6689	217.037	196.788	212.113	193.766	355.336	393.075	435.04	391.335	0.941275	2.04E-19	NOT_CHANGE
FBgn0027079	ValRS	1426.5	1385.68	1431.54	1605.36	2584.94	2786.96	2898.07	2960.24	0.94114	1.46E-43	NOT_CHANGE
FBgn0052640	CG32640	220.639	214.019	194.061	228.401	403.068	455.365	420.758	364.423	0.940023	2.02E-18	NOT_CHANGE
FBgn0034725	CG6044	580.866	593.993	565.034	649.631	1081.92	1173.85	1282.05	1045.05	0.939807	2.66E-28	NOT_CHANGE
FBgn0030218	CG1628	68.4432	68.9213	70.4036	75.8215	101.828	147.134	165.886	128.95	0.939021	6.26E-07	NOT_CHANGE
FBgn0086078	snoRNA:Me28S-A774b	0.900568	1.81372	3.61044	2.8082	2.12141	3.22192	6.59151	5.60651	0.938873	0.345825	NOT_CHANGE
FBgn0038353	CG5399	39.625	24.4852	36.1044	22.4656	29.6997	54.7727	67.0137	84.0977	0.938348	0.00904882	NOT_CHANGE
FBgn0270926	AsnS	331.409	364.557	351.115	376.299	608.844	626.127	850.305	641.385	0.937775	2.19E-15	NOT_CHANGE
FBgn0003129	Poxm	5.40341	3.62744	7.22088	1.87214	8.48564	8.59179	9.88727	7.84912	0.937556	0.170264	NOT_CHANGE
FBgn0259938	cwo	1360.76	1172.57	1253.73	1470.56	2291.12	2344.49	2664.07	2764.01	0.93666	1.70E-25	NOT_CHANGE
FBgn0264479	lncRNA:CR43887	0	1.81372	5.41566	1.87214	5.30352	2.14795	5.49293	4.48521	0.935959	0.389969	NOT_CHANGE
FBgn0033572	polyph	8.10511	11.7892	15.3444	5.61641	23.3355	18.2576	17.5774	19.0621	0.935351	0.0421169	NOT_CHANGE
FBgn0264345	lncRNA:CR43801	3.60227	0.906859	3.61044	0.936068	7.42493	2.14795	4.39434	3.36391	0.93441	0.365985	NOT_CHANGE
FBgn0036258	eIF3l	3384.33	3495.94	3243.08	3689.98	5562.33	6870.21	6832.1	7131.48	0.934245	2.72E-30	NOT_CHANGE
FBgn0261984	Ire1	867.247	907.766	923.37	898.625	1612.27	1659.29	1792.89	1806.42	0.933439	5.12E-51	NOT_CHANGE
FBgn0264721	lncRNA:CR43989	58.5369	57.1321	58.6697	60.8444	98.6455	110.619	106.563	133.435	0.932816	2.09E-07	NOT_CHANGE
FBgn0052813	CG32813	50.4318	49.8773	45.1305	33.6984	61.5209	100.954	83.4925	96.432	0.932512	9.16E-05	NOT_CHANGE
FBgn0034885	Eglp4	18.9119	22.6715	11.7339	6.55248	23.3355	28.9973	30.7604	31.3965	0.931719	0.0265769	NOT_CHANGE
FBgn0003514	sqh	2806.17	2743.25	2587.78	2762.34	4655.43	5311.88	5224.87	5599.79	0.93168	2.85E-47	NOT_CHANGE
FBgn0267779	lncRNA:CR46110	1.80114	0	0.90261	1.87214	2.12141	2.14795	2.19717	2.24261	0.931665	0.504195	NOT_CHANGE
FBgn0052655	CG32655	2.7017	0	0.90261	0.936068	4.24282	1.07397	1.09859	2.24261	0.931645	0.532468	NOT_CHANGE
FBgn0000658	fj	4056.16	3559.42	4266.64	4437.9	7196.88	7413.64	7995.51	8506.2	0.930818	4.22E-31	NOT_CHANGE
FBgn0014417	CG13397	64.8409	37.1812	55.0592	37.4427	99.7062	82.696	91.1826	97.5533	0.930484	4.80E-05	NOT_CHANGE
FBgn0267030	lncRNA:CR45474	9.90625	9.97545	9.0261	14.041	15.9106	24.7014	14.2816	26.9113	0.930227	0.0376079	NOT_CHANGE
FBgn0050099	CG30099	16.2102	15.4166	18.0522	10.2967	24.3962	30.0713	26.3661	33.6391	0.929261	0.00986582	NOT_CHANGE
FBgn0031190	CG12576	908.673	884.188	899	829.356	1508.32	1732.32	1676.44	1789.6	0.929139	1.37E-39	NOT_CHANGE
FBgn0264696	CG43965	36.9233	48.0635	42.4227	28.082	67.8851	68.7343	81.2953	78.4912	0.928511	6.28E-05	NOT_CHANGE
FBgn0261599	RpS29	13685	13942.1	13163.7	14832.9	24170.3	27636.6	26935.1	27104.1	0.928203	1.77E-56	NOT_CHANGE
FBgn0030276	Dlic	1925.41	1987.84	2118.43	2092.11	3895.97	3661.18	3884.6	4014.26	0.927942	1.67E-67	NOT_CHANGE
FBgn0032512	Bdp1	525.031	550.464	514.488	540.111	1027.82	993.426	987.629	1042.81	0.927653	1.81E-47	NOT_CHANGE
FBgn0028697	RpL15	12401.7	12755	11504.7	11423.8	19860.6	24467.3	22963.7	24174.2	0.927618	2.36E-36	NOT_CHANGE
FBgn0014906	Hydr2	732.162	699.189	680.568	612.188	1121.16	1336.02	1323.8	1401.63	0.927409	1.29E-25	NOT_CHANGE
FBgn0261556	CG42674	1068.97	1115.44	1120.14	1258.08	2130.96	1992.22	2126.86	2425.38	0.927096	6.43E-32	NOT_CHANGE
FBgn0085256	CG34227	31.5199	39.9018	39.7149	5.61641	16.9713	70.8823	65.9151	68.3995	0.926256	0.104587	NOT_CHANGE
FBgn0032613	Nepl9	11.7074	6.34802	10.8313	2.8082	3.18211	16.1096	16.4788	24.6687	0.925412	0.188523	NOT_CHANGE
FBgn0265448	lncRNA:CR44348	72.0454	60.7596	62.2801	76.7576	132.588	114.915	141.718	126.707	0.924963	3.94E-08	NOT_CHANGE
FBgn0038113	CG11668	1.80114	3.62744	3.61044	1.87214	3.18211	5.36987	5.49293	6.72782	0.924057	0.291423	NOT_CHANGE
FBgn0031950	Herp	501.616	472.474	528.93	490.5	885.688	936.505	968.953	991.231	0.923554	1.77E-37	NOT_CHANGE
FBgn0032381	Mal-B1	0.900568	1.81372	1.80522	0	5.30352	2.14795	1.09859	0	0.923227	0.565594	NOT_CHANGE
FBgn0037030	CG3288	3.60227	2.72058	0	4.68034	3.18211	1.07397	9.88727	6.72782	0.92321	0.398218	NOT_CHANGE
FBgn0038037	Cyp9f2	52.2329	47.1567	42.4227	42.1231	67.8851	100.954	74.7038	105.402	0.922362	4.61E-05	NOT_CHANGE
FBgn0267679	lncRNA:CR46015	0.900568	2.72058	0	0.936068	3.18211	4.2959	0	1.1213	0.922029	0.567681	NOT_CHANGE
FBgn0042083	Mccc2	367.432	321.935	331.258	347.281	593.995	694.861	684.419	617.838	0.921591	5.17E-25	NOT_CHANGE
FBgn0039153	GatB	160.301	155.98	183.23	148.835	328.818	327.562	285.632	285.932	0.921545	4.88E-15	NOT_CHANGE
FBgn0036415	CG7768	4.50284	0.906859	3.61044	1.87214	5.30352	6.44384	2.19717	6.72782	0.921532	0.320649	NOT_CHANGE
FBgn0034748	CG17807	243.153	225.808	228.36	234.953	405.189	455.365	441.631	463.098	0.920691	3.90E-23	NOT_CHANGE
FBgn0263219	Dscam4	624.994	627.547	613.775	674.905	1260.12	1116.93	1142.53	1288.38	0.920026	8.45E-36	NOT_CHANGE
FBgn0024222	IKKbeta	410.659	435.293	449.5	420.295	759.464	815.146	840.418	828.643	0.918443	5.79E-36	NOT_CHANGE
FBgn0030065	CG12075	880.756	837.031	851.162	925.771	1393.77	1731.25	1569.88	1905.09	0.917155	1.01E-21	NOT_CHANGE
FBgn0037718	P58IPK	1135.62	1017.5	1195.96	1087.71	2020.64	2115.73	2153.23	2086.74	0.916669	2.28E-48	NOT_CHANGE
FBgn0265705	asRNA:CR44512	115.273	132.401	105.605	138.538	232.294	240.57	241.689	213.047	0.91649	3.79E-12	NOT_CHANGE
FBgn0037464	Mst84B	44.1278	39.9018	60.4749	37.4427	102.888	80.5481	69.2109	90.8255	0.91614	9.19E-05	NOT_CHANGE
FBgn0032815	CG10462	841.131	814.36	994.677	741.366	1644.09	1591.63	1577.57	1585.52	0.915644	3.06E-26	NOT_CHANGE
FBgn0050354	UQCR-11L	3.60227	1.81372	0.90261	1.87214	0	1.07397	6.59151	7.84912	0.91342	0.475993	NOT_CHANGE
FBgn0263120	Acsl	1865.08	1811.91	1878.33	1963.87	3561.85	3413.09	3686.85	3498.46	0.913291	4.56E-77	NOT_CHANGE
FBgn0042131	CG18808	0.900568	2.72058	0.90261	1.87214	0	3.22192	6.59151	2.24261	0.912733	0.49063	NOT_CHANGE
FBgn0266212	asRNA:CR44907	27.017	33.5538	38.8122	33.6984	47.7317	73.0302	65.9151	63.9142	0.912533	0.000271828	NOT_CHANGE
FBgn0019660	lncRNA:roX2	424.168	356.396	649.879	475.523	1008.73	912.878	799.77	865.646	0.912344	9.69E-09	NOT_CHANGE
FBgn0035157	CG13894	157.599	177.744	171.496	209.679	306.544	342.598	291.125	408.154	0.912332	1.19E-10	NOT_CHANGE
FBgn0032022	CG14275	102.665	133.308	103.8	142.282	203.655	241.644	244.985	216.411	0.912265	1.05E-09	NOT_CHANGE
FBgn0040096	lectin-33A	2.7017	62.5733	55.9618	38.3788	36.064	99.8796	74.7038	89.7042	0.911968	0.326208	NOT_CHANGE
FBgn0001099	gdl	4.50284	9.06859	7.22088	4.68034	7.42493	12.8877	16.4788	11.213	0.911475	0.120767	NOT_CHANGE
FBgn0050147	Hil	869.048	1022.03	1018.14	1101.75	1824.41	1806.42	1870.89	2031.8	0.909456	9.25E-30	NOT_CHANGE
FBgn0035802	Pura	818.616	861.516	798.81	846.205	1481.8	1558.34	1584.16	1621.4	0.909329	1.28E-53	NOT_CHANGE
FBgn0265981	lncRNA:CR44760	1.80114	0.906859	1.80522	1.87214	1.0607	4.2959	4.39434	2.24261	0.908992	0.442256	NOT_CHANGE
FBgn0035407	Asciz	189.119	185.906	176.912	179.725	294.876	341.524	372.421	365.545	0.90873	6.04E-16	NOT_CHANGE
FBgn0264616	lncRNA:CR43956	33.321	30.8332	46.0331	36.5067	75.31	63.3645	65.9151	70.6421	0.907846	7.67E-05	NOT_CHANGE
FBgn0267611	lncRNA:CR45949	1.80114	4.5343	3.61044	2.8082	8.48564	3.22192	5.49293	6.72782	0.907748	0.272361	NOT_CHANGE
FBgn0267126	lncRNA:CR45566	173.81	165.955	183.23	160.068	276.844	299.639	314.196	391.335	0.907146	7.70E-12	NOT_CHANGE
FBgn0052667	ssp7	19.8125	10.8823	9.0261	8.42461	14.8499	26.8494	29.6618	19.0621	0.906843	0.051337	NOT_CHANGE
FBgn0265784	CrebB	1005.93	1045.61	968.501	924.835	1788.35	1758.1	1897.26	1954.43	0.906811	2.07E-45	NOT_CHANGE
FBgn0261549	rdgA	437.676	506.934	458.526	440.888	949.331	729.228	861.291	917.226	0.906544	5.50E-20	NOT_CHANGE
FBgn0002891	DNApol-zeta	677.227	657.473	627.314	617.805	1152.99	1144.86	1255.68	1283.89	0.906488	1.12E-38	NOT_CHANGE
FBgn0050466	CG30466	278.276	287.474	284.322	288.309	567.477	514.434	520.73	530.376	0.906205	8.50E-28	NOT_CHANGE
FBgn0033476	oys	1263.5	1269.6	1305.17	1260.88	2259.3	2274.68	2513.56	2507.23	0.905718	4.00E-54	NOT_CHANGE
FBgn0031678	Nepl3	1195.05	1226.98	1183.32	1273.99	2352.64	2417.52	2090.61	2275.12	0.905099	1.26E-47	NOT_CHANGE
FBgn0261983	l(2)gd1	467.395	396.298	424.227	463.354	761.586	803.333	832.728	880.223	0.904176	7.45E-27	NOT_CHANGE
FBgn0036053	iPLA2-VIA	754.676	724.581	750.069	815.315	1269.66	1477.79	1391.91	1558.61	0.904106	2.91E-30	NOT_CHANGE
FBgn0052252	asRNA:CR32252	64.8409	64.387	68.5984	68.333	103.949	129.951	134.027	130.071	0.903212	8.42E-08	NOT_CHANGE
FBgn0032006	Pvr	1350.85	1133.57	1353.01	1179.45	2310.21	2162.98	2400.41	2502.75	0.901999	1.44E-30	NOT_CHANGE
FBgn0025582	eIF3e	3214.13	3348.12	3052.63	3236.92	5453.08	6266.64	6112.53	6181.74	0.901861	5.85E-53	NOT_CHANGE
FBgn0033074	tomboy40	4.50284	1.81372	4.51305	3.74427	7.42493	6.44384	3.29576	10.0917	0.901677	0.250283	NOT_CHANGE
FBgn0014018	Rel	960.906	1024.75	951.351	957.598	1620.76	1895.56	1806.08	1954.43	0.901605	4.22E-36	NOT_CHANGE
FBgn0267385	PyK	2373.9	2439.45	2183.41	2457.18	3772.93	4658.9	4485.53	4740.87	0.901307	7.48E-30	NOT_CHANGE
FBgn0032886	CG9328	791.599	814.36	863.798	881.776	1506.2	1610.96	1531.43	1609.07	0.900911	1.41E-48	NOT_CHANGE
FBgn0051897	CG31897	10.8068	23.5783	20.76	11.2328	23.3355	38.6631	36.2533	25.79	0.900781	0.0241046	NOT_CHANGE
FBgn0034735	CG4610	171.108	144.191	155.249	129.177	254.569	297.491	279.041	289.296	0.900559	4.04E-13	NOT_CHANGE
FBgn0010417	Taf6	608.784	596.714	602.944	624.357	994.941	1178.15	1115.06	1249.13	0.89896	1.90E-28	NOT_CHANGE
FBgn0037901	Exd2	336.812	327.376	319.524	332.304	585.509	607.869	618.504	642.506	0.898885	8.57E-31	NOT_CHANGE
FBgn0038465	Irc	108.068	54.4116	69.501	34.6345	61.5209	129.951	160.394	145.769	0.898835	0.0144295	NOT_CHANGE
FBgn0085453	Mthfs	107.168	88.8722	86.6506	88.9265	142.134	177.206	188.957	185.015	0.898552	8.98E-09	NOT_CHANGE
FBgn0053474	CG33474	5.40341	7.25488	4.51305	5.61641	12.7285	7.51782	8.78869	13.4556	0.898257	0.133964	NOT_CHANGE
FBgn0046878	Obp83cd	1.80114	2.72058	3.61044	0	5.30352	3.22192	3.29576	3.36391	0.896451	0.408977	NOT_CHANGE
FBgn0000083	AnxB9	4082.28	4113.51	3989.54	4538.99	6943.37	8241.68	7695.59	8241.57	0.89601	1.31E-37	NOT_CHANGE
FBgn0262617	Nuak1	950.099	903.232	915.247	1025.93	1746.98	1614.18	1899.45	1790.72	0.894054	6.02E-36	NOT_CHANGE
FBgn0052026	CG32026	4.50284	6.34802	12.6365	2.8082	10.607	15.0356	10.9859	12.3343	0.893588	0.147837	NOT_CHANGE
FBgn0033199	CG17985	218.838	225.808	216.626	204.999	340.486	412.406	413.068	444.036	0.893273	4.32E-16	NOT_CHANGE
FBgn0037035	CG10589	378.239	306.518	331.258	433.399	697.944	724.933	639.377	627.929	0.892933	4.96E-15	NOT_CHANGE
FBgn0037345	Rev7	62.1392	55.3184	64.9879	58.0362	114.556	114.915	99.9713	116.615	0.891086	2.36E-07	NOT_CHANGE
FBgn0035317	Oseg2	4.50284	6.34802	3.61044	5.61641	4.24282	9.66577	6.59151	16.8195	0.890813	0.20755	NOT_CHANGE
FBgn0033683	CG18343	280.077	253.014	272.588	276.14	410.493	547.727	536.11	511.314	0.8903	8.59E-16	NOT_CHANGE
FBgn0001075	ft	10226.9	9917.41	11036.2	14145.9	21289.4	17922.5	21235.7	23520.4	0.889503	9.60E-15	NOT_CHANGE
FBgn0016926	Pino	599.778	567.694	597.528	605.636	814.621	1102.97	1186.47	1282.77	0.887604	8.90E-13	NOT_CHANGE
FBgn0266807	lncRNA:CR45269	3.60227	3.62744	1.80522	0.936068	3.18211	6.44384	5.49293	3.36391	0.886792	0.350791	NOT_CHANGE
FBgn0033353	CG13749	21.6136	20.8578	26.1757	21.5296	40.3068	34.3672	39.5491	52.7012	0.886476	0.00270292	NOT_CHANGE
FBgn0032224	Sps2	250.358	283.847	219.334	280.82	439.132	562.762	448.223	460.855	0.886029	2.96E-13	NOT_CHANGE
FBgn0035131	mthl9	889.761	909.58	891.779	979.127	1683.34	1730.17	1746.75	1620.28	0.885868	7.05E-51	NOT_CHANGE
FBgn0025624	CG4025	186.418	197.695	186.84	190.958	274.722	357.633	375.716	400.305	0.885589	1.14E-11	NOT_CHANGE
FBgn0036225	CG5883	2.7017	0	8.12349	0	1.0607	1.07397	0	17.9408	0.884803	0.62607	NOT_CHANGE
FBgn0011591	fng	1949.73	1919.82	1943.32	2058.41	3493.96	3777.17	3581.39	3667.78	0.883485	9.92E-74	NOT_CHANGE
FBgn0086532	Spt-I	690.736	681.051	651.685	644.015	1160.41	1260.85	1224.92	1271.56	0.88217	3.80E-44	NOT_CHANGE
FBgn0051028	CG31028	690.736	660.194	670.639	658.056	1116.92	1178.15	1282.05	1360.14	0.88122	2.08E-30	NOT_CHANGE
FBgn0004404	RpS14b	1197.76	879.654	1072.3	1215.95	1613.33	2333.75	1847.82	2245.97	0.881137	2.74E-11	NOT_CHANGE
FBgn0035039	Adck1	177.412	174.117	169.691	194.702	304.422	346.894	351.547	315.086	0.880844	4.06E-16	NOT_CHANGE
FBgn0261988	Gprk2	1678.66	1732.1	1773.63	1890.86	3390.01	3030.75	3292.46	3305.6	0.879871	5.30E-50	NOT_CHANGE
FBgn0027375	RecQ5	507.92	558.625	578.573	556.96	1060.7	1004.17	942.587	1042.81	0.879298	2.29E-33	NOT_CHANGE
FBgn0031209	Ir21a	5.40341	9.97545	4.51305	3.74427	9.54634	12.8877	13.183	7.84912	0.87791	0.155139	NOT_CHANGE
FBgn0051793	CG31793	307.994	324.656	315.914	333.24	597.177	618.609	538.307	599.897	0.877312	1.07E-25	NOT_CHANGE
FBgn0033235	CG8728	677.227	616.664	703.133	652.439	1168.9	1279.1	1162.3	1256.98	0.877252	2.36E-36	NOT_CHANGE
FBgn0062928	hpRNA:CR33940	307.094	345.513	259.952	317.327	452.921	612.165	587.743	605.503	0.87653	2.82E-12	NOT_CHANGE
FBgn0043783	CG32444	4.50284	4.5343	3.61044	2.8082	3.18211	7.51782	7.6901	10.0917	0.876044	0.246366	NOT_CHANGE
FBgn0265174	PIG-V	148.594	164.142	148.931	148.835	252.448	307.157	263.661	297.145	0.875583	1.66E-13	NOT_CHANGE
FBgn0037678	CG16749	11.7074	9.06859	14.4418	14.041	25.4569	22.5535	20.8731	21.3047	0.874236	0.0268824	NOT_CHANGE
FBgn0038302	CG4210	232.347	222.181	196.769	212.487	390.339	399.518	413.068	379	0.872919	2.86E-19	NOT_CHANGE
FBgn0040601	CG13643	5.40341	7.25488	5.41566	9.36068	15.9106	7.51782	7.6901	19.0621	0.872128	0.146691	NOT_CHANGE
FBgn0039003	wfs1	332.31	301.984	323.134	387.532	519.745	679.826	554.786	706.421	0.871608	3.43E-12	NOT_CHANGE
FBgn0036300	Pmm2	182.815	162.328	150.736	164.748	250.326	324.34	338.364	296.024	0.871564	2.19E-11	NOT_CHANGE
FBgn0035806	PGRP-SD	9.00568	4.5343	2.70783	2.8082	8.48564	7.51782	6.59151	12.3343	0.869486	0.222374	NOT_CHANGE
FBgn0038533	CG7523	605.182	582.204	640.853	590.659	1025.7	1090.08	1127.15	1177.37	0.869345	1.17E-34	NOT_CHANGE
FBgn0037719	bocks	369.233	368.185	396.246	407.19	630.059	743.19	719.574	719.876	0.868209	1.15E-24	NOT_CHANGE
FBgn0029685	CG2938	594.375	577.669	621.899	644.015	1070.25	1078.27	1128.25	1172.88	0.867966	1.36E-37	NOT_CHANGE
FBgn0000489	Pka-C3	164.804	180.465	157.054	131.986	250.326	297.491	313.097	297.145	0.867317	4.06E-11	NOT_CHANGE
FBgn0263029	CG43324	18.9119	11.7892	17.1496	11.2328	19.0927	32.2192	27.4646	29.1539	0.866447	0.0241948	NOT_CHANGE
FBgn0267347	squ	137.787	137.843	139.002	113.264	239.719	259.902	260.365	201.834	0.86534	2.42E-10	NOT_CHANGE
FBgn0004650	fs(1)N	9.00568	9.06859	11.7339	6.55248	16.9713	19.3315	14.2816	15.6982	0.865165	0.063739	NOT_CHANGE
FBgn0032149	CG4036	235.048	238.504	240.094	195.638	392.461	439.255	397.688	427.216	0.864633	4.38E-17	NOT_CHANGE
FBgn0262656	Myc	1621.02	1839.11	1766.41	1684.92	3244.7	2780.52	3182.6	3365.03	0.863153	1.58E-32	NOT_CHANGE
FBgn0031805	Nepl4	16.2102	11.7892	4.51305	6.55248	3.18211	23.6274	23.0703	21.3047	0.862722	0.205279	NOT_CHANGE
FBgn0266686	lncRNA:CR45176	30.6193	38.995	45.1305	29.9542	74.2493	57.9946	68.1123	62.7929	0.862247	0.000333351	NOT_CHANGE
FBgn0035024	CG11414	824.92	842.472	917.052	891.137	1393.77	1678.62	1588.56	1656.16	0.861896	1.75E-29	NOT_CHANGE
FBgn0037923	CG6813	95.4602	77.9899	78.5271	83.3101	141.074	176.132	142.816	149.133	0.861448	4.50E-08	NOT_CHANGE
FBgn0027287	Gmap	430.472	374.533	458.526	431.527	631.119	692.713	911.826	844.341	0.861209	6.46E-12	NOT_CHANGE
FBgn0037654	CG11983	19.8125	32.6469	27.0783	16.8492	39.2461	47.2549	46.1406	42.6095	0.860852	0.00444021	NOT_CHANGE
FBgn0035461	ntc	53.1335	47.1567	46.9357	58.0362	88.0385	85.9179	107.661	90.8255	0.859878	9.34E-06	NOT_CHANGE
FBgn0035436	CG12016	9.00568	8.16173	7.22088	3.74427	13.7892	11.8137	13.183	12.3343	0.858655	0.112091	NOT_CHANGE
FBgn0266692	asRNA:CR45182	140.489	173.21	213.016	184.405	368.064	346.894	286.731	287.053	0.858529	9.15E-09	NOT_CHANGE
FBgn0039048	CG17111	15.3097	27.2058	18.0522	20.5935	30.7604	45.1069	24.1689	47.0947	0.85792	0.0171939	NOT_CHANGE
FBgn0052212	CG32212	291.784	318.308	273.491	306.094	484.742	536.987	551.49	581.956	0.856917	9.36E-20	NOT_CHANGE
FBgn0038950	CG5382	271.972	263.896	252.731	288.309	428.525	495.102	524.025	502.344	0.856457	2.47E-18	NOT_CHANGE
FBgn0032187	CG4839	18.0114	18.1372	8.12349	14.041	26.5176	27.9233	23.0703	28.0326	0.855852	0.0262839	NOT_CHANGE
FBgn0036449	bmm	67.5426	60.7596	73.1114	52.4198	54.0959	112.767	153.802	139.042	0.855257	0.00436662	NOT_CHANGE
FBgn0266635	asRNA:CR45142	612.386	653.846	611.97	560.705	1028.88	1150.23	1144.73	1088.78	0.855049	2.02E-31	NOT_CHANGE
FBgn0003751	trk	10.8068	16.3235	14.4418	13.105	25.4569	26.8494	28.5632	17.9408	0.85501	0.0262989	NOT_CHANGE
FBgn0040299	Myo28B1	5.40341	4.5343	5.41566	9.36068	10.607	12.8877	10.9859	10.0917	0.854898	0.139894	NOT_CHANGE
FBgn0030583	CG14410	2.7017	9.97545	3.61044	8.42461	8.48564	17.1836	6.59151	12.3343	0.854485	0.20618	NOT_CHANGE
FBgn0029095	aru	2373	2223.62	2373.87	2607.89	4030.68	4262.6	4349.3	4671.35	0.85408	2.45E-37	NOT_CHANGE
FBgn0030506	DNAlig4	152.196	155.073	146.223	154.451	248.205	251.31	299.914	299.388	0.8532	1.45E-12	NOT_CHANGE
FBgn0028525	c(2)M	75.6477	66.2007	87.5532	68.333	142.134	120.285	129.633	145.769	0.852235	3.25E-07	NOT_CHANGE
FBgn0011603	ine	17.1108	22.6715	15.3444	14.9771	20.1534	33.2932	35.1547	38.1243	0.851431	0.0183351	NOT_CHANGE
FBgn0030589	CG9519	1.80114	0	2.70783	0.936068	0	3.22192	4.39434	2.24261	0.850576	0.565969	NOT_CHANGE
FBgn0265002	CG44153	9.00568	0	0.90261	0.936068	4.24282	4.2959	6.59151	4.48521	0.850431	0.477295	NOT_CHANGE
FBgn0037973	CG18547	333.21	343.7	314.108	285.501	523.988	649.754	552.589	575.228	0.85	2.72E-17	NOT_CHANGE
FBgn0283499	InR	1594.91	1442.81	1599.43	1997.57	2896.78	2522.77	3067.25	3471.55	0.849939	1.66E-13	NOT_CHANGE
FBgn0022800	Cad96Ca	931.187	964.898	1009.12	1121.41	1597.42	1768.84	1867.6	2022.83	0.849709	8.68E-22	NOT_CHANGE
FBgn0028425	JhI-21	1581.4	1507.2	1497.43	1752.32	2980.58	2817.03	2775.03	2844.74	0.8493	6.69E-41	NOT_CHANGE
FBgn0033127	Tsp42Ef	1023.95	985.756	1104.8	1080.22	1696.07	1927.78	1915.93	2017.22	0.849093	1.78E-32	NOT_CHANGE
FBgn0031757	Ucp4C	0.900568	0.906859	2.70783	0.936068	1.0607	2.14795	3.29576	3.36391	0.848905	0.514697	NOT_CHANGE
FBgn0033431	CG1827	126.98	129.681	123.658	129.177	175.016	248.088	258.168	236.595	0.848625	1.04E-08	NOT_CHANGE
FBgn0052641	CG32641	144.091	192.254	147.125	198.446	351.093	325.414	288.928	261.264	0.848388	1.72E-08	NOT_CHANGE
FBgn0035696	Best2	829.423	837.938	780.758	903.306	1462.71	1546.52	1428.16	1594.49	0.847981	1.95E-35	NOT_CHANGE
FBgn0287463	asRNA:CR46452	380.04	319.215	318.621	384.724	631.119	573.502	687.715	630.172	0.846901	1.92E-17	NOT_CHANGE
FBgn0029508	Tsp42Ea	411.56	365.464	250.926	425.911	610.966	656.198	698.701	648.113	0.846575	6.44E-09	NOT_CHANGE
FBgn0025391	Scgdelta	1.80114	0.906859	4.51305	0	3.18211	3.22192	5.49293	1.1213	0.845633	0.504874	NOT_CHANGE
FBgn0037126	CG14567	30.6193	27.2058	37.007	31.8263	49.8531	65.5124	48.3378	63.9142	0.845113	0.000880621	NOT_CHANGE
FBgn0023496	Lip1	0	0	4.51305	0.936068	1.0607	2.14795	6.59151	0	0.845094	0.64297	NOT_CHANGE
FBgn0052255	Gr64f	2.7017	3.62744	3.61044	0.936068	5.30352	3.22192	7.6901	3.36391	0.844309	0.361651	NOT_CHANGE
FBgn0086384	Mer	633.099	717.326	678.763	639.334	1069.19	1307.03	1174.39	1239.04	0.843664	5.34E-25	NOT_CHANGE
FBgn0264477	asRNA:CR43885	3.60227	6.34802	2.70783	3.74427	7.42493	6.44384	5.49293	10.0917	0.84288	0.247548	NOT_CHANGE
FBgn0034110	Atg9	343.116	345.513	312.303	351.026	550.506	655.124	577.856	639.142	0.841476	2.14E-20	NOT_CHANGE
FBgn0029942	CG2059	110.77	102.475	135.392	123.561	200.473	225.535	202.14	217.533	0.840804	5.51E-10	NOT_CHANGE
FBgn0030616	RpL37a	14476.6	14966.8	13044.5	14461.3	21284.1	28417.4	25290.5	26969.6	0.840269	4.60E-22	NOT_CHANGE
FBgn0050488	antr	9.00568	6.34802	15.3444	11.2328	14.8499	24.7014	18.676	16.8195	0.840235	0.0731661	NOT_CHANGE
FBgn0050015	CG30015	1717.38	1783.79	1777.24	1996.63	2965.73	3017.87	3430.88	3608.35	0.839979	2.17E-25	NOT_CHANGE
FBgn0000152	Axs	453.886	435.293	478.383	431.527	683.094	792.593	885.46	860.039	0.839762	2.44E-18	NOT_CHANGE
FBgn0050115	GEFmeso	1402.18	1324.01	1341.28	1571.66	2089.59	2285.42	2825.56	2891.84	0.839647	1.96E-14	NOT_CHANGE
FBgn0039419	CG12290	45.929	51.691	69.501	34.6345	70.0065	79.4741	98.8727	113.252	0.839318	0.00133968	NOT_CHANGE
FBgn0032001	CG8360	113.472	64.387	83.0401	86.1183	109.253	198.685	148.309	164.831	0.839276	0.000245257	NOT_CHANGE
FBgn0028426	RNaseZ	477.301	471.567	478.383	460.545	842.199	863.475	793.179	879.101	0.839267	1.80E-33	NOT_CHANGE
FBgn0033885	DJ-1alpha	6.30398	2.72058	2.70783	2.8082	8.48564	6.44384	6.59151	4.48521	0.839253	0.284442	NOT_CHANGE
FBgn0036750	CG6034	9.00568	11.7892	6.31827	6.55248	2.12141	17.1836	19.7745	21.3047	0.83916	0.212317	NOT_CHANGE
FBgn0267477	asRNA:CR45827	18.9119	21.7646	21.6626	14.9771	25.4569	39.737	29.6618	43.7308	0.839135	0.0135227	NOT_CHANGE
FBgn0037141	DNApol-eta	338.614	337.352	340.284	340.729	526.109	626.127	622.898	652.598	0.838726	2.10E-20	NOT_CHANGE
FBgn0035589	CHMP2B	145.892	146.004	125.463	122.625	207.898	245.94	263.661	248.929	0.838714	2.10E-10	NOT_CHANGE
FBgn0015277	Pi3K59F	248.557	253.921	261.757	248.994	376.55	466.105	477.885	492.252	0.838567	5.61E-15	NOT_CHANGE
FBgn0028546	ics	566.457	597.62	583.086	574.746	949.331	1109.42	1089.8	1003.57	0.838456	6.18E-30	NOT_CHANGE
FBgn0051525	CG31525	40.5256	44.4361	46.0331	44.9313	96.5241	53.6987	82.3939	81.8551	0.838105	0.000395036	NOT_CHANGE
FBgn0052791	DIP-alpha	122.477	125.147	117.339	102.031	210.02	205.129	204.337	215.29	0.837093	5.07E-11	NOT_CHANGE
FBgn0038702	CG3739	2.7017	2.72058	0.90261	0.936068	6.36423	2.14795	2.19717	2.24261	0.836754	0.471987	NOT_CHANGE
FBgn0005616	msl-2	932.088	778.085	1023.56	981.935	1667.43	1587.33	1718.19	1661.77	0.836452	1.45E-22	NOT_CHANGE
FBgn0040294	POSH	932.088	917.742	903.513	1026.87	1651.52	1638.88	1753.34	1695.41	0.834288	2.25E-41	NOT_CHANGE
FBgn0052284	CG32284	2.7017	0.906859	0.90261	2.8082	5.30352	2.14795	3.29576	2.24261	0.833921	0.463556	NOT_CHANGE
FBgn0026666	MagR	78.3494	67.1076	66.7932	57.1001	116.678	103.102	127.436	133.435	0.833704	3.02E-06	NOT_CHANGE
FBgn0036110	Cpr67Fb	16.2102	16.3235	10.8313	10.2967	25.4569	25.7754	19.7745	24.6687	0.83328	0.0324184	NOT_CHANGE
FBgn0038582	CG7988	80.1506	75.2693	40.6175	64.5887	92.2813	125.655	113.154	133.435	0.833112	0.000352134	NOT_CHANGE
FBgn0265991	Zasp52	2445.04	2460.31	2344.98	2641.58	4064.62	4031.7	4587.69	4933.73	0.83265	1.71E-27	NOT_CHANGE
FBgn0027280	l(1)G0193	967.21	950.389	1040.71	1071.8	1599.54	1844.01	1806.08	1923.03	0.831623	1.67E-28	NOT_CHANGE
FBgn0003520	stau	1632.73	1728.47	1785.36	1627.82	2769.5	2999.61	2965.08	3322.42	0.831449	1.78E-34	NOT_CHANGE
FBgn0040984	CG4440	0	0.906859	1.80522	2.8082	2.12141	4.2959	1.09859	2.24261	0.830911	0.545533	NOT_CHANGE
FBgn0039869	CG1890	571.861	579.483	507.267	622.485	919.631	1070.75	1096.39	968.805	0.830383	1.19E-20	NOT_CHANGE
FBgn0033347	CG8248	16.2102	18.1372	19.8574	11.2328	32.8818	19.3315	36.2533	28.0326	0.830016	0.0276038	NOT_CHANGE
FBgn0267967	corolla	54.9347	38.0881	74.9167	64.5887	96.5241	118.137	94.4784	103.16	0.826708	0.000238562	NOT_CHANGE
FBgn0033038	CG7791	458.389	486.984	463.039	497.988	782.8	857.031	889.854	849.947	0.826018	5.08E-29	NOT_CHANGE
FBgn0002622	RpS3	15928.3	16394.2	15426.5	16230.5	24086.5	29234.6	27933.7	32160.1	0.825913	5.85E-25	NOT_CHANGE
FBgn0036727	SecCl	6.30398	2.72058	7.22088	2.8082	4.24282	9.66577	8.78869	11.213	0.825711	0.25087	NOT_CHANGE
FBgn0260386	mtg	344.918	429.851	345.7	358.514	615.209	658.346	717.377	627.929	0.824234	5.78E-17	NOT_CHANGE
FBgn0262109	lncRNA:CR42862	32840.1	35739.3	33522	32922.4	58376.9	56779.9	60757.3	63091.2	0.823817	6.11E-61	NOT_CHANGE
FBgn0030638	CG11655	96.3608	75.2693	103.8	119.817	140.013	182.576	182.365	193.985	0.822473	4.15E-06	NOT_CHANGE
FBgn0025558	CG4101	94.5596	69.8282	109.216	102.031	168.652	160.022	168.084	167.074	0.821722	3.38E-07	NOT_CHANGE
FBgn0036577	CG13073	9.90625	9.06859	9.92871	9.36068	14.8499	15.0356	12.0844	25.79	0.821665	0.087315	NOT_CHANGE
FBgn0011576	Cyp4d2	338.614	309.239	370.07	313.583	535.656	625.053	641.574	550.56	0.821058	1.86E-16	NOT_CHANGE
FBgn0015766	Msr-110	5012.56	4532.48	4786.54	4920.91	6466.06	8502.65	8865.59	10178.1	0.820966	3.93E-13	NOT_CHANGE
FBgn0034439	CG10062	17.1108	2.72058	7.22088	8.42461	1.0607	13.9617	20.8731	26.9113	0.820883	0.32881	NOT_CHANGE
FBgn0267029	lncRNA:CR45473	107.168	111.544	129.976	115.136	210.02	196.537	216.421	196.228	0.820721	2.49E-10	NOT_CHANGE
FBgn0001565	Hlc	929.386	986.663	952.254	865.863	1466.95	1746.28	1687.43	1694.29	0.820271	4.29E-28	NOT_CHANGE
FBgn0028394	CG17834	290.883	321.028	319.524	279.884	479.438	568.132	561.377	530.376	0.820083	5.58E-18	NOT_CHANGE
FBgn0000326	clt	256.662	197.695	213.016	246.186	368.064	414.554	411.97	418.246	0.81997	1.90E-13	NOT_CHANGE
FBgn0001257	ImpL2	2671.99	2380.51	2985.83	2792.29	5367.17	4778.11	4464.65	4506.52	0.819779	2.37E-22	NOT_CHANGE
FBgn0034500	CG11200	277.375	317.401	272.588	307.966	519.745	528.395	529.518	495.616	0.819339	1.74E-20	NOT_CHANGE
FBgn0001291	Jra	661.918	702.816	669.737	691.754	1049.04	1211.44	1315.01	1232.31	0.818257	1.87E-24	NOT_CHANGE
FBgn0035852	CG7387	6.30398	0.906859	6.31827	3.74427	7.42493	6.44384	9.88727	6.72782	0.81756	0.2816	NOT_CHANGE
FBgn0259164	CG42269	4.50284	9.06859	7.22088	6.55248	5.30352	10.7397	10.9859	21.3047	0.817271	0.196754	NOT_CHANGE
FBgn0040849	Ir41a	3.60227	2.72058	6.31827	8.42461	7.42493	7.51782	16.4788	5.60651	0.816564	0.25549	NOT_CHANGE
FBgn0004876	cdi	1228.37	1246.02	1268.17	1348.87	2110.8	2044.85	2290.55	2518.45	0.816055	9.68E-27	NOT_CHANGE
FBgn0004872	piwi	68.4432	66.2007	65.8906	62.7166	123.042	109.545	114.253	116.615	0.815776	6.69E-07	NOT_CHANGE
FBgn0031739	CG14005	172.008	132.401	148.028	135.73	223.809	266.346	287.829	257.9	0.81569	1.63E-09	NOT_CHANGE
FBgn0004657	mys	3842.72	3617.46	3667.31	3896.85	6107.54	6303.15	6901.32	7105.69	0.814143	1.06E-39	NOT_CHANGE
FBgn0263626	lncRNA:CR43635	3.60227	9.97545	7.22088	8.42461	9.54634	12.8877	10.9859	17.9408	0.812618	0.152547	NOT_CHANGE
FBgn0030530	jub	1019.44	1051.96	915.247	1038.1	1549.69	1712.99	1873.09	1933.13	0.81241	4.40E-22	NOT_CHANGE
FBgn0037327	PEK	1832.66	1923.45	1926.17	1728.92	3291.37	3224.07	3392.43	3107.13	0.812312	4.69E-48	NOT_CHANGE
FBgn0031495	GABPI	279.176	250.293	286.127	300.478	437.01	507.99	497.659	516.92	0.81201	1.41E-16	NOT_CHANGE
FBgn0031099	CG17065	108.068	112.451	113.729	116.072	160.166	196.537	209.83	224.261	0.81144	2.45E-08	NOT_CHANGE
FBgn0259677	CG42346	27.9176	19.9509	11.7339	10.2967	37.1247	24.7014	35.1547	25.79	0.811163	0.0495341	NOT_CHANGE
FBgn0038039	CG5196	654.713	628.454	596.625	593.467	894.174	1141.63	1133.74	1170.64	0.810953	1.81E-17	NOT_CHANGE
FBgn0267525	asRNA:CR45865	124.278	142.377	146.223	119.817	223.809	235.2	264.759	210.805	0.810612	1.13E-09	NOT_CHANGE
FBgn0029892	CG3184	51.3324	60.7596	43.3253	67.3969	79.5528	93.4357	108.76	108.766	0.809624	0.00013661	NOT_CHANGE
FBgn0264678	lncRNA:CR43963	3.60227	4.5343	5.41566	1.87214	9.54634	8.59179	4.39434	4.48521	0.809537	0.300565	NOT_CHANGE
FBgn0031457	Snx21	287.281	255.734	319.524	306.094	442.314	518.729	566.87	520.284	0.809295	1.34E-13	NOT_CHANGE
FBgn0028380	fal	203.528	205.857	227.458	203.127	356.397	355.485	382.308	377.879	0.808908	1.13E-16	NOT_CHANGE
FBgn0264785	Hph	652.011	620.292	644.464	600.956	1022.52	1191.04	1062.33	1133.64	0.808222	1.20E-28	NOT_CHANGE
FBgn0038683	CG11779	605.182	575.856	525.319	571.938	909.024	1040.68	1009.6	1030.48	0.808147	3.50E-26	NOT_CHANGE
FBgn0039507	mrt	572.761	634.802	695.913	629.974	1007.67	1126.6	1086.5	1214.37	0.807615	2.47E-21	NOT_CHANGE
FBgn0260817	gkt	212.534	202.23	207.6	235.889	370.186	369.447	366.928	394.699	0.807001	1.84E-16	NOT_CHANGE
FBgn0034408	sano	2330.67	2492.96	2356.72	2566.7	3977.64	4100.43	4248.23	4726.29	0.806901	1.23E-33	NOT_CHANGE
FBgn0267443	lncRNA:CR45793	3.60227	5.44116	1.80522	0.936068	3.18211	7.51782	6.59151	3.36391	0.806479	0.390077	NOT_CHANGE
FBgn0016694	Pdp1	199.026	219.46	231.971	180.661	411.553	347.968	328.477	365.545	0.80625	1.50E-11	NOT_CHANGE
FBgn0050441	IFT20	17.1108	13.6029	22.5653	19.6574	30.7604	33.2932	24.1689	39.2456	0.805037	0.020045	NOT_CHANGE
FBgn0031831	COX5BL	11.7074	9.97545	13.5392	14.041	21.2141	22.5535	17.5774	24.6687	0.804518	0.0452824	NOT_CHANGE
FBgn0035077	CG9083	4.50284	9.06859	2.70783	7.48854	9.54634	8.59179	12.0844	11.213	0.802896	0.201183	NOT_CHANGE
FBgn0016076	vri	685.332	714.605	681.471	811.571	1290.88	1125.52	1347.96	1279.41	0.80216	1.87E-21	NOT_CHANGE
FBgn0266457	lncRNA:CR45082	6.30398	0	1.80522	1.87214	6.36423	2.14795	2.19717	6.72782	0.801712	0.488936	NOT_CHANGE
FBgn0038565	CG7794	0.900568	0.906859	2.70783	7.48854	1.0607	5.36987	6.59151	7.84912	0.801225	0.456983	NOT_CHANGE
FBgn0034989	CG3356	758.278	729.115	810.544	772.256	1174.2	1337.1	1350.16	1489.09	0.801036	1.88E-22	NOT_CHANGE
FBgn0039882	Rift	292.685	291.102	318.621	369.747	535.656	533.765	573.462	572.986	0.801012	2.96E-16	NOT_CHANGE
FBgn0086656	shrb	1139.22	1230.61	1180.61	1123.28	1926.24	2110.36	2121.37	1984.71	0.800807	2.61E-41	NOT_CHANGE
FBgn0034362	CG5323	273.773	270.244	288.835	288.309	478.378	529.469	476.786	466.462	0.799696	1.24E-19	NOT_CHANGE
FBgn0086782	amn	4.50284	10.8823	8.12349	6.55248	8.48564	15.0356	13.183	15.6982	0.799547	0.149528	NOT_CHANGE
FBgn0052675	Tango5	417.864	399.925	361.044	374.427	620.512	640.089	743.743	699.693	0.799285	1.54E-18	NOT_CHANGE
FBgn0031321	Tgt	132.384	129.681	109.216	155.387	219.566	226.609	208.731	261.264	0.799101	2.73E-08	NOT_CHANGE
FBgn0030884	CG6847	304.392	279.313	287.933	327.624	452.921	563.836	493.265	576.35	0.798781	8.75E-14	NOT_CHANGE
FBgn0020258	ppk	5.40341	6.34802	13.5392	8.42461	19.0927	11.8137	18.676	8.97042	0.798093	0.151875	NOT_CHANGE
FBgn0032402	PLCXD	233.247	232.156	262.66	266.779	540.959	439.255	385.604	362.181	0.797454	6.74E-09	NOT_CHANGE
FBgn0039930	CG11077	171.108	156.887	188.646	172.237	253.508	324.34	303.21	316.207	0.796891	7.55E-11	NOT_CHANGE
FBgn0284444	ddbt	2.7017	2.72058	1.80522	2.8082	3.18211	5.36987	4.39434	4.48521	0.796669	0.390208	NOT_CHANGE
FBgn0052190	NUCB1	1843.46	1783.79	1756.48	1631.57	2850.11	3038.27	3174.91	3117.22	0.795742	3.62E-41	NOT_CHANGE
FBgn0031168	CG1722	1.80114	2.72058	3.61044	1.87214	6.36423	4.2959	1.09859	5.60651	0.79561	0.422762	NOT_CHANGE
FBgn0054056	CG34056	409.758	399.018	435.961	469.906	658.698	761.448	759.123	796.125	0.795131	1.18E-18	NOT_CHANGE
FBgn0031018	narya	6.30398	5.44116	3.61044	4.68034	9.54634	7.51782	13.183	4.48521	0.794766	0.245116	NOT_CHANGE
FBgn0051121	CG31121	1077.08	964.898	1158.05	1243.1	1744.86	1786.02	2007.12	2166.36	0.794047	3.18E-16	NOT_CHANGE
FBgn0267972	Der-1	766.383	696.468	724.796	725.453	1130.71	1352.13	1268.87	1299.59	0.79389	8.58E-27	NOT_CHANGE
FBgn0029737	CG6903	452.085	373.626	409.785	468.034	613.087	735.672	806.362	797.246	0.793166	1.24E-12	NOT_CHANGE
FBgn0260758	CG42556	0	3.62744	2.70783	1.87214	1.0607	4.2959	3.29576	5.60651	0.793097	0.500066	NOT_CHANGE
FBgn0035923	CG6511	398.051	426.224	434.156	381.916	664.001	680.9	767.911	726.604	0.790993	3.51E-21	NOT_CHANGE
FBgn0033387	CG8008	12.608	18.1372	19.8574	9.36068	14.8499	26.8494	21.9717	40.3669	0.790684	0.0817441	NOT_CHANGE
FBgn0052570	TwdlY	4.50284	1.81372	1.80522	0	6.36423	1.07397	4.39434	2.24261	0.789643	0.520016	NOT_CHANGE
FBgn0031536	Cog3	338.614	288.381	350.213	332.304	490.046	579.946	622.898	570.743	0.789282	2.61E-14	NOT_CHANGE
FBgn0003206	Ras64B	685.332	748.159	695.913	693.626	1108.44	1331.73	1247.99	1188.58	0.788612	9.50E-26	NOT_CHANGE
FBgn0030347	CG15739	14.4091	4.5343	13.5392	6.55248	14.8499	20.4055	14.2816	17.9408	0.787117	0.130112	NOT_CHANGE
FBgn0035040	CG4741	58.5369	47.1567	50.5462	64.5887	90.1599	104.175	95.577	90.8255	0.78699	3.92E-05	NOT_CHANGE
FBgn0036892	Lon	1022.14	1044.7	1093.96	1158.85	1884.87	1838.64	1837.93	1889.39	0.786721	2.97E-42	NOT_CHANGE
FBgn0031343	CG18131	3.60227	4.5343	4.51305	5.61641	11.6678	7.51782	6.59151	5.60651	0.786061	0.258289	NOT_CHANGE
FBgn0039544	CG12877	425.969	369.999	379.096	395.021	640.666	674.456	666.842	722.119	0.783935	7.44E-22	NOT_CHANGE
FBgn0053556	form3	358.426	354.582	388.122	374.427	628.998	565.984	692.109	653.719	0.783769	8.97E-19	NOT_CHANGE
FBgn0266449	Kr-h2	1554.38	1502.67	1507.36	1636.25	2636.91	2809.52	2680.55	2545.36	0.783614	5.10E-46	NOT_CHANGE
FBgn0033128	Tsp42Eg	2.7017	0.906859	2.70783	0	2.12141	2.14795	2.19717	4.48521	0.783021	0.54263	NOT_CHANGE
FBgn0266828	lncRNA:CR45290	6.30398	5.44116	9.92871	9.36068	8.48564	15.0356	20.8731	8.97042	0.782674	0.173746	NOT_CHANGE
FBgn0020294	ko	3216.83	3348.12	3319.8	3491.53	5810.54	5246.36	5993.88	5946.27	0.781773	9.94E-43	NOT_CHANGE
FBgn0034392	MFS15	213.435	188.627	254.536	230.273	308.665	378.039	387.801	450.764	0.781684	2.71E-08	NOT_CHANGE
FBgn0284248	Cyt-c-p	1041.06	967.619	989.261	1006.27	1766.07	1744.13	1707.2	1662.89	0.781118	3.36E-47	NOT_CHANGE
FBgn0004368	Ptp4E	1346.35	1353.03	1352.11	1531.41	2264.6	2220.98	2423.48	2682.16	0.780662	7.20E-24	NOT_CHANGE
FBgn0263655	CG43646	0	0.906859	3.61044	3.74427	3.18211	4.2959	3.29576	3.36391	0.780393	0.498065	NOT_CHANGE
FBgn0284245	eEF1alpha1	144059	143051	137519	145904	223316	246341	264085	246197	0.780379	3.22E-44	NOT_CHANGE
FBgn0039055	Rassf	792.5	781.713	914.344	884.584	1473.32	1330.65	1458.92	1530.58	0.780322	2.14E-24	NOT_CHANGE
FBgn0042180	CG18870	194.523	201.323	193.159	196.574	278.965	336.154	362.533	372.272	0.780259	4.13E-11	NOT_CHANGE
FBgn0038344	obe	842.932	826.149	875.532	901.433	1402.25	1450.94	1475.4	1587.76	0.779642	5.02E-34	NOT_CHANGE
FBgn0032168	CG13126	180.114	165.048	194.061	190.958	304.422	336.154	321.886	290.417	0.779387	1.14E-12	NOT_CHANGE
FBgn0016762	angel	115.273	121.519	109.216	111.392	177.138	207.277	201.041	199.592	0.778848	2.22E-09	NOT_CHANGE
FBgn0025621	CG16989	596.176	564.067	570.45	577.554	869.778	962.281	1062.33	1066.36	0.778539	5.30E-21	NOT_CHANGE
FBgn0052681	CG32681	49.5312	29.0195	36.1044	32.7624	49.8531	54.7727	81.2953	67.2782	0.778318	0.00472969	NOT_CHANGE
FBgn0033717	CG8839	850.136	762.669	816.862	820.932	1231.48	1443.42	1479.8	1419.57	0.777875	1.14E-24	NOT_CHANGE
FBgn0036643	Syx8	68.4432	68.0145	54.1566	56.1641	76.3707	111.693	105.464	130.071	0.777738	0.00027296	NOT_CHANGE
FBgn0263873	sick	930.287	895.977	917.955	1091.46	1558.18	1506.79	1709.4	1797.45	0.776846	2.39E-19	NOT_CHANGE
FBgn0261574	kug	5314.25	5346.84	5456.28	6341.86	10534.9	8261.01	10144.3	9531.07	0.776516	4.52E-19	NOT_CHANGE
FBgn0038629	CG14304	136.886	156.887	112.826	138.538	241.841	206.203	270.252	215.29	0.776341	1.31E-07	NOT_CHANGE
FBgn0033902	eIF3m	2907.03	2939.13	2784.55	2996.35	4680.89	5214.14	5430.31	4586.13	0.776157	6.18E-32	NOT_CHANGE
FBgn0050295	Ipk1	307.094	311.96	285.225	317.327	460.346	509.064	566.87	556.166	0.776026	1.20E-15	NOT_CHANGE
FBgn0264996	asRNA:CR44147	106.267	97.034	91.1636	99.2232	159.106	158.948	170.281	186.136	0.775938	4.09E-08	NOT_CHANGE
FBgn0031313	CG5080	31.5199	32.6469	38.8122	18.7214	36.064	50.4768	50.5349	71.7634	0.775517	0.0164764	NOT_CHANGE
FBgn0013765	cnn	1026.65	1035.63	1041.61	1086.77	1806.38	1770.98	1779.71	1815.39	0.775429	4.89E-53	NOT_CHANGE
FBgn0267768	asRNA:CR46099	141.389	114.264	118.242	146.963	218.505	235.2	215.323	222.018	0.775297	3.45E-09	NOT_CHANGE
FBgn0040682	CG14664	0.900568	1.81372	3.61044	0	2.12141	3.22192	4.39434	1.1213	0.775113	0.559663	NOT_CHANGE
FBgn0051053	nenya	13.5085	8.16173	8.12349	10.2967	15.9106	17.1836	15.3802	20.1834	0.775061	0.0902153	NOT_CHANGE
FBgn0265194	Trpm	758.278	811.639	723.893	803.146	1306.79	1225.4	1284.25	1483.48	0.774986	4.18E-23	NOT_CHANGE
FBgn0036769	Tsp74F	77.4489	107.916	97.4819	88.9265	144.256	158.948	166.985	165.953	0.77433	5.90E-07	NOT_CHANGE
FBgn0015222	Fer1HCH	2658.48	2840.28	2573.34	2635.03	3937.34	5061.64	4626.14	4683.68	0.773913	2.98E-23	NOT_CHANGE
FBgn0032455	Pih1D1	1750.7	1957.91	1873.82	2017.23	3523.66	3097.34	3139.76	3218.14	0.772336	7.36E-32	NOT_CHANGE
FBgn0264618	lncRNA:CR43958	12.608	8.16173	14.4418	9.36068	16.9713	19.3315	23.0703	16.8195	0.77197	0.0782964	NOT_CHANGE
FBgn0038099	CG7091	8.10511	9.97545	11.7339	6.55248	11.6678	17.1836	10.9859	22.4261	0.771932	0.131449	NOT_CHANGE
FBgn0260653	serp	5597.03	5291.52	5828.15	5632.32	7664.65	10090	9771.92	10608.6	0.77087	7.80E-17	NOT_CHANGE
FBgn0051072	Lerp	251.258	201.323	217.529	218.104	356.397	379.113	366.928	413.761	0.770867	5.59E-13	NOT_CHANGE
FBgn0266918	CG32486	611.486	695.561	659.808	604.7	1040.55	1094.38	1033.77	1215.49	0.769282	2.29E-21	NOT_CHANGE
FBgn0250867	CG42238	1301.32	1268.7	1177	1197.23	1755.47	2202.72	2143.34	2325.58	0.769062	5.55E-18	NOT_CHANGE
FBgn0003943	Ubi-p63E	4329.93	4228.69	4703.5	4404.2	7294.47	7161.26	8620.6	7028.32	0.768973	1.36E-25	NOT_CHANGE
FBgn0053928	CG33928	0.900568	2.72058	0.90261	1.87214	2.12141	2.14795	5.49293	1.1213	0.768821	0.541753	NOT_CHANGE
FBgn0034191	CG6984	95.4602	110.637	93.8715	92.6707	168.652	177.206	155.999	167.074	0.768652	5.16E-08	NOT_CHANGE
FBgn0031208	CR11023	9.90625	2.72058	7.22088	1.87214	6.36423	7.51782	13.183	10.0917	0.768364	0.29588	NOT_CHANGE
FBgn0033309	Lnpk	672.724	642.963	648.977	626.23	918.57	1144.86	1144.73	1204.28	0.767704	3.64E-17	NOT_CHANGE
FBgn0000181	bic	10549.3	10590.3	10389	10806	15489.5	19419.6	17598.2	19551	0.767313	3.82E-25	NOT_CHANGE
FBgn0030484	GstT4	193.622	162.328	176.912	141.346	237.598	298.565	286.731	325.178	0.766639	6.43E-08	NOT_CHANGE
FBgn0038735	MICU3	343.116	279.313	319.524	308.902	597.177	545.579	515.237	468.704	0.766145	4.06E-13	NOT_CHANGE
FBgn0039492	CG6051	682.631	748.159	718.478	826.548	1298.3	1185.67	1210.64	1363.5	0.765511	1.60E-21	NOT_CHANGE
FBgn0038478	cal1	1138.32	1227.89	1273.58	1152.3	2213.69	1961.08	1924.72	2044.13	0.765042	8.89E-30	NOT_CHANGE
FBgn0085789	CR41506	3.60227	2.72058	2.70783	1.87214	2.12141	4.2959	7.6901	4.48521	0.764572	0.41295	NOT_CHANGE
FBgn0036640	nxf2	338.614	285.661	307.79	347.281	519.745	572.428	555.884	524.77	0.764522	1.18E-16	NOT_CHANGE
FBgn0027610	Dic1	199.026	188.627	176.912	168.492	292.754	355.485	297.717	299.388	0.764343	4.58E-11	NOT_CHANGE
FBgn0036501	CG7272	147.693	160.514	169.691	150.707	239.719	305.009	260.365	262.385	0.7638	5.35E-10	NOT_CHANGE
FBgn0053641	CG33641	5.40341	4.5343	7.22088	6.55248	13.7892	7.51782	6.59151	12.3343	0.763756	0.220469	NOT_CHANGE
FBgn0039429	CG14238	4.50284	1.81372	5.41566	5.61641	4.24282	11.8137	5.49293	7.84912	0.761949	0.318874	NOT_CHANGE
FBgn0011965	tRNA:Arg-TCG-4-1	3.60227	0.906859	2.70783	3.74427	5.30352	0	7.6901	5.60651	0.761727	0.483614	NOT_CHANGE
FBgn0030085	CG6999	27.9176	16.3235	27.0783	19.6574	44.5496	34.3672	42.8448	32.5178	0.761686	0.0167642	NOT_CHANGE
FBgn0010786	l(3)02640	586.27	577.669	528.93	589.723	827.35	1071.83	939.291	1029.36	0.760728	3.87E-16	NOT_CHANGE
FBgn0085257	CG34228	56.7358	48.9704	48.741	41.187	91.2206	80.5481	85.6897	74.006	0.760359	0.000190288	NOT_CHANGE
FBgn0015372	RabX1	209.832	228.529	255.439	200.319	383.975	359.781	384.505	384.607	0.758158	6.70E-13	NOT_CHANGE
FBgn0027791	O-fut2	61.2386	77.0831	77.6245	83.3101	93.342	146.06	118.647	148.012	0.757631	0.000176028	NOT_CHANGE
FBgn0037552	CG7800	356.625	320.121	355.628	381.916	587.63	586.39	614.109	602.139	0.75731	4.35E-20	NOT_CHANGE
FBgn0031483	CG9641	336.812	338.259	347.505	367.875	545.202	651.902	569.067	583.077	0.756923	8.65E-18	NOT_CHANGE
FBgn0259734	Nost	184.616	199.509	173.301	182.533	300.179	277.085	337.266	336.391	0.756822	3.44E-11	NOT_CHANGE
FBgn0047178	CG32147	172.909	177.744	164.275	171.3	263.055	328.636	264.759	302.752	0.756255	1.81E-10	NOT_CHANGE
FBgn0033266	Socs44A	235.048	254.827	232.873	221.848	364.882	405.962	424.054	400.305	0.755377	1.42E-14	NOT_CHANGE
FBgn0030912	CG6023	73.8466	61.6664	54.1566	68.333	105.01	105.249	123.042	102.039	0.754933	3.14E-05	NOT_CHANGE
FBgn0266681	asRNA:CR45171	22.5142	18.1372	21.6626	13.105	25.4569	32.2192	39.5491	30.2752	0.754665	0.029088	NOT_CHANGE
FBgn0069913	CG4681	4.50284	5.44116	8.12349	8.42461	7.42493	15.0356	13.183	8.97042	0.753725	0.206695	NOT_CHANGE
FBgn0263220	Hk	11.7074	3.62744	9.92871	6.55248	9.54634	4.2959	19.7745	20.1834	0.753204	0.264933	NOT_CHANGE
FBgn0037555	Ada2b	567.358	616.664	640.853	619.677	1026.76	1008.46	1075.52	1009.17	0.753115	2.47E-29	NOT_CHANGE
FBgn0032940	Mondo	1419.3	1378.43	1407.17	1545.45	2396.13	2233.87	2533.34	2526.29	0.752814	9.93E-32	NOT_CHANGE
FBgn0264835	lncRNA:CR44043	25.2159	29.0195	36.1044	33.6984	57.278	48.3288	47.2392	56.0651	0.752728	0.00340557	NOT_CHANGE
FBgn0261260	mgl	2764.74	2689.75	2851.35	3522.42	4783.78	4307.71	5136.99	5692.85	0.752092	7.23E-13	NOT_CHANGE
FBgn0025676	CkIIalpha-i3	420.565	494.238	444.084	397.829	785.982	743.19	706.391	722.119	0.751524	5.79E-18	NOT_CHANGE
FBgn0003261	Rm62	23238.3	25841	23615.9	24975.2	40756.5	40936.7	41401.3	41277.4	0.750977	2.02E-63	NOT_CHANGE
FBgn0051673	CG31673	267.469	307.425	290.641	306.094	525.049	457.513	491.068	496.737	0.750296	2.01E-16	NOT_CHANGE
FBgn0003517	sta	33681.2	34921.3	31542.6	35205.5	44481.7	62287.3	57918.5	62934.2	0.749932	7.31E-14	NOT_CHANGE
FBgn0086558	Ubi-p5E	3954.39	4708.41	4642.12	4685.02	7099.3	7437.27	7763.71	7950.04	0.749749	1.43E-27	NOT_CHANGE
FBgn0036302	sowah	629.497	606.689	659.808	665.544	951.452	1149.15	1074.42	1132.52	0.749722	5.04E-21	NOT_CHANGE
FBgn0035166	JMJD5	217.937	207.671	220.237	231.209	342.608	405.962	363.632	362.181	0.749663	1.25E-13	NOT_CHANGE
FBgn0024329	Mekk1	1509.35	1412.89	1383.7	1563.23	2419.47	2369.19	2488.3	2587.97	0.749164	6.00E-36	NOT_CHANGE
FBgn0039714	Zip99C	220.639	253.921	217.529	219.04	287.451	424.22	413.068	407.033	0.748937	6.98E-08	NOT_CHANGE
FBgn0043903	dome	2181.18	2246.29	2261.94	2360.76	3578.82	3631.11	3935.13	4060.24	0.748482	1.82E-37	NOT_CHANGE
FBgn0052068	Adi1	160.301	163.235	124.56	162.876	222.748	251.31	285.632	266.87	0.74839	4.78E-08	NOT_CHANGE
FBgn0024920	Ts	604.281	541.395	534.345	637.462	940.845	1039.61	925.009	985.625	0.747914	5.81E-20	NOT_CHANGE
FBgn0039509	bigmax	143.19	144.191	118.242	153.515	191.988	229.83	252.675	264.627	0.747655	3.19E-07	NOT_CHANGE
FBgn0261349	Mst36Fb	8.10511	4.5343	12.6365	6.55248	7.42493	15.0356	13.183	17.9408	0.747545	0.196038	NOT_CHANGE
FBgn0264955	asRNA:CR44124	152.196	148.725	104.703	159.132	232.294	238.422	252.675	224.261	0.747339	3.40E-07	NOT_CHANGE
FBgn0029629	eIF3g1	1787.63	1869.04	1583.18	1771.98	2287.94	3374.43	2883.79	3221.5	0.746901	3.09E-11	NOT_CHANGE
FBgn0034420	CG10737	725.858	714.605	693.205	766.64	1086.16	1260.85	1175.49	1344.44	0.746672	2.00E-20	NOT_CHANGE
FBgn0030927	CG15046	45.929	44.4361	50.5462	67.3969	63.6423	77.3261	118.647	89.7042	0.745879	0.00359227	NOT_CHANGE
FBgn0029785	RpL35	7162.22	7556.86	6665.78	7194.62	10644.2	12290.6	12887.5	12103.3	0.745795	7.40E-28	NOT_CHANGE
FBgn0003279	RpL4	21882.9	22271.6	22070.6	23912.8	30564.2	40072.1	39563.4	40944.4	0.745713	3.77E-17	NOT_CHANGE
FBgn0032388	CG6686	1232.88	1246.02	1182.42	1241.23	1951.7	2041.62	1989.54	2237	0.745408	1.94E-34	NOT_CHANGE
FBgn0051809	CG31809	4.50284	9.97545	12.6365	6.55248	18.032	13.9617	14.2816	10.0917	0.744601	0.172219	NOT_CHANGE
FBgn0027579	mino	950.099	863.33	883.655	966.022	1513.63	1413.35	1600.64	1610.19	0.744589	8.26E-27	NOT_CHANGE
FBgn0029897	RpL17	9454.16	9558.3	8805.87	9754.76	12018.8	17001	16252.5	17680.7	0.744559	1.97E-12	NOT_CHANGE
FBgn0039857	RpL6	16960.4	17296.5	14574.4	17166.6	24188.3	27730	29609.1	29019.3	0.744156	6.31E-21	NOT_CHANGE
FBgn0082979	snoRNA:Psi28S-3091a	4.50284	1.81372	6.31827	0.936068	8.48564	2.14795	9.88727	2.24261	0.743897	0.458547	NOT_CHANGE
FBgn0267534	asRNA:CR45874	10488	10600.3	9418.74	10190	13128.3	17718.4	17690.5	19614.9	0.743813	2.46E-12	NOT_CHANGE
FBgn0052569	TwdlZ	5.40341	0.906859	1.80522	5.61641	3.18211	2.14795	13.183	4.48521	0.743773	0.465195	NOT_CHANGE
FBgn0004045	Yp1	2.7017	1.81372	1.80522	2.8082	1.0607	6.44384	3.29576	4.48521	0.742894	0.479165	NOT_CHANGE
FBgn0040350	CG3690	2.7017	1.81372	6.31827	2.8082	7.42493	5.36987	2.19717	7.84912	0.742404	0.400467	NOT_CHANGE
FBgn0031037	CG14207	961.807	915.021	927.883	924.835	1507.26	1613.11	1532.53	1586.64	0.742314	1.70E-41	NOT_CHANGE
FBgn0031235	CG13693	198.125	214.019	187.743	424.975	497.47	320.044	415.265	479.918	0.74113	0.0360158	NOT_CHANGE
FBgn0029137	Patsas	16.2102	10.8823	14.4418	17.7853	21.2141	27.9233	27.4646	22.4261	0.740378	0.0501924	NOT_CHANGE
FBgn0039809	CG15547	34.2216	38.0881	53.254	52.4198	74.2493	73.0302	79.0982	70.6421	0.739924	0.00109226	NOT_CHANGE
FBgn0020653	Trxr-1	4189.44	4194.22	3928.16	4258.17	6368.47	7268.66	6781.57	7240.25	0.739152	9.78E-38	NOT_CHANGE
FBgn0031048	CG12237	581.767	547.743	589.405	625.293	822.046	1058.94	1007.4	1023.75	0.738762	2.35E-15	NOT_CHANGE
FBgn0034996	CG13575	1.80114	0.906859	0.90261	0.936068	3.18211	1.07397	2.19717	1.1213	0.738435	0.611219	NOT_CHANGE
FBgn0037222	CG14642	43.2273	29.9264	33.3966	24.3378	35.0033	48.3288	70.3095	65.0355	0.737373	0.019523	NOT_CHANGE
FBgn0265831	lncRNA:CR44620	0	1.81372	1.80522	0.936068	3.18211	1.07397	2.19717	1.1213	0.73696	0.62607	NOT_CHANGE
FBgn0262732	mbf1	2009.17	2017.76	2195.15	1743.89	3293.49	3509.75	3316.63	3157.59	0.736959	2.97E-23	NOT_CHANGE
FBgn0040260	Ugt37D1	9.00568	6.34802	14.4418	7.48854	11.6678	17.1836	10.9859	22.4261	0.736409	0.165681	NOT_CHANGE
FBgn0039321	CG10550	2.7017	4.5343	4.51305	0	4.24282	3.22192	5.49293	6.72782	0.736352	0.452296	NOT_CHANGE
FBgn0264267	asRNA:CR43767	357.526	314.68	309.595	324.816	487.924	545.579	589.941	553.923	0.736305	4.71E-15	NOT_CHANGE
FBgn0000527	e	8.10511	6.34802	7.22088	8.42461	13.7892	8.59179	12.0844	15.6982	0.736179	0.171215	NOT_CHANGE
FBgn0029158	Las	99.9631	100.661	127.268	101.095	148.499	197.611	165.886	202.956	0.735984	5.80E-06	NOT_CHANGE
FBgn0010173	RpA-70	2071.31	2192.79	2201.47	2196.95	3632.91	3752.47	3477.02	3562.38	0.735815	1.15E-53	NOT_CHANGE
FBgn0265362	CG44303	43.2273	29.9264	27.0783	29.9542	51.9745	41.885	67.0137	56.0651	0.735197	0.00828312	NOT_CHANGE
FBgn0016756	Usp47	3044.82	3339.06	3450.68	3104	5368.23	5127.15	5475.35	5567.27	0.73512	1.37E-38	NOT_CHANGE
FBgn0266689	lncRNA:CR45179	0.900568	2.72058	0	0.936068	2.12141	2.14795	3.29576	0	0.735053	0.650612	NOT_CHANGE
FBgn0031547	Sr-CIV	5.40341	5.44116	6.31827	8.42461	5.30352	13.9617	10.9859	12.3343	0.734865	0.230073	NOT_CHANGE
FBgn0267278	asRNA:CR45714	137.787	104.289	116.437	114.2	165.47	191.167	224.111	206.32	0.734486	1.31E-06	NOT_CHANGE
FBgn0053635	CG33635	93.6591	106.103	100.19	82.374	163.349	155.726	165.886	151.376	0.73443	4.83E-07	NOT_CHANGE
FBgn0265891	lncRNA:CR44680	0.900568	0.906859	1.80522	0.936068	2.12141	3.22192	2.19717	0	0.734348	0.627114	NOT_CHANGE
FBgn0283476	Dhc16F	8.10511	6.34802	5.41566	5.61641	12.7285	7.51782	14.2816	7.84912	0.733609	0.221567	NOT_CHANGE
FBgn0005533	RpS17	12193.7	11904.3	7895.13	12215.7	14612.3	19514.1	19033	20343.8	0.733469	4.90E-05	NOT_CHANGE
FBgn0266180	lncRNA:CR44886	0	0.906859	2.70783	0.936068	4.24282	1.07397	1.09859	1.1213	0.732989	0.643964	NOT_CHANGE
FBgn0031008	CG8010	169.307	189.534	198.574	183.469	287.451	311.452	311.998	320.693	0.73281	6.27E-12	NOT_CHANGE
FBgn0266933	asRNA:CR45384	3.60227	5.44116	3.61044	3.74427	5.30352	5.36987	9.88727	6.72782	0.732474	0.323042	NOT_CHANGE
FBgn0020304	drongo	2401.82	2402.27	2326.03	2426.29	3426.08	3903.9	4135.08	4410.08	0.732105	9.39E-22	NOT_CHANGE
FBgn0032727	CG10623	84.6534	87.9654	82.1375	95.4789	136.831	154.652	143.915	145.769	0.731149	7.57E-07	NOT_CHANGE
FBgn0261570	raskol	1403.99	1356.66	1281.71	1604.42	2159.59	1943.89	2533.34	2732.61	0.730484	6.80E-11	NOT_CHANGE
FBgn0039304	CG10425	256.662	254.827	268.075	237.761	377.611	466.105	441.631	402.548	0.730098	1.16E-12	NOT_CHANGE
FBgn0024236	foi	1274.3	1303.16	1295.25	1322.66	2313.4	2055.59	2160.92	2084.5	0.729724	6.14E-38	NOT_CHANGE
FBgn0285950	RpL19	13258.2	12982.6	12528.2	12888.7	18303.5	23603.8	21846.5	21910.3	0.729694	6.81E-23	NOT_CHANGE
FBgn0026751	XRCC1	403.454	398.111	434.156	437.144	652.333	686.269	707.489	727.725	0.729393	5.04E-21	NOT_CHANGE
FBgn0265047	FDY	1.80114	0	0	2.8082	2.12141	2.14795	2.19717	1.1213	0.729188	0.646416	NOT_CHANGE
FBgn0263025	HSPBAP1	88.2557	91.5928	85.748	87.0543	129.406	160.022	148.309	146.891	0.728937	1.10E-06	NOT_CHANGE
FBgn0039260	Smg6	1164.43	1150.8	1132.78	1175.7	1673.79	1878.38	2063.14	2047.5	0.728601	4.36E-22	NOT_CHANGE
FBgn0027790	GV1	565.557	487.89	552.398	566.321	841.139	831.256	1051.35	874.616	0.728094	6.01E-14	NOT_CHANGE
FBgn0039727	Vps13B	1036.55	958.55	1044.32	1156.98	1765.01	1534.71	1811.57	1837.81	0.72772	5.60E-19	NOT_CHANGE
FBgn0034281	CG14490	25.2159	21.7646	24.3705	19.6574	46.671	42.959	38.4505	22.4261	0.727446	0.0293671	NOT_CHANGE
FBgn0029974	dpr14	9.90625	8.16173	9.0261	3.74427	11.6678	17.1836	7.6901	14.5769	0.726174	0.20607	NOT_CHANGE
[truncated: 2,374 more rows]

## Sheet: Sheet 2 upregulated ligands
The top 16 ligands showing increased RNA levels in Toll-6ACT+YkiS168A tumors versus YkiS168A control tissues from bulk RNA-seq analysis
Gene	YkiS168A				Toll-6ACT+YkiS168A				log2FoldChange	padj
	#1	#2	#3	#4	#1	#2	#3	#4
upd2	3.60227	0.906859	1.80522	0.936068	199.412	306.083	338.364	376.758	7.38737	2.83e-40
upd3	6.30398	2.72058	4.51305	12.1689	345.79	494.028	492.166	672.782	6.29337	5.23e-77
upd1	45.929	31.7401	35.2018	34.6345	1046.92	1211.44	1319.4	1485.73	5.1002	5.8e-220
Ilp8	9.90625	18.1372	7.22088	10.2967	276.844	307.157	306.505	242.201	4.636	7.04e-78
Dsk	9.90625	8.16173	7.22088	3.74427	65.7637	71.9563	75.8024	80.7338	3.33557	2.9e-23
Pvf3	154.898	184.999	209.406	204.063	1705.61	1574.45	1922.53	1843.42	3.22574	8.31e-216
daw	136.886	102.475	74.9167	89.8625	658.698	629.349	736.052	1011.41	2.90832	4e-54
bnl	129.682	169.583	118.242	117.945	725.522	884.955	879.967	907.134	2.66506	1.34e-98
Pvf2	236.849	220.367	227.458	248.058	1159.35	1158.82	1296.33	1240.16	2.38	3.47e-192
Ptth	9.90625	13.6029	19.8574	11.2328	33.9425	75.1782	61.5208	98.6746	2.30009	1.89e-09
Pvf1	154.898	141.47	162.47	154.451	609.905	730.302	785.489	777.063	2.24237	1.17e-90
spz5	141.389	144.191	131.781	149.771	438.071	597.13	616.307	661.569	2.02783	1.75e-49
ETH	120.676	108.823	103.8	145.091	351.093	355.485	362.533	393.577	1.61325	1.23e-38
pyr	141.389	151.446	143.515	163.812	328.818	434.96	447.124	561.773	1.56218	1.73e-23
ITP	909.574	940.413	996.482	912.666	2670.85	2547.47	2563	2743.83	1.4852	4.52e-155
vn	494.412	493.332	565.937	530.751	1446.8	1137.34	1452.33	1475.63	1.40286	2.46e-47
