# Supplementary material for: Adipose tissue-secreted Spz5 promotes distal tumor progression via Toll-6-mediated Hh pathway activation in Drosophila
Source: EMBO J. 2025 Jun 23;44(15):4301–30. doi: 10.1038/s44318-025-00489-y (PMC12317064; doi:10.1038/s44318-025-00489-y)
Supplement: Supplementary file 5 — Source data Fig. 1 [file 44318_2025_489_MOESM5_ESM.zip › Figure 1G/Figure 1G.xlsx]

## Sheet: Sheet1
Group	WT	QykiACT+scrib-/-	QykiACT+scrib-/-+Toll-6RNAi
	46872	301504	264902
	68589	302602	181195
	70639	245695	241148
	55354	314940	208675
	63679	258500	231757
	52975	326874	281019
	63466	273394	259802
	49431	267243	205468
	51453	233430	180244
	58005	293945	224346
	49119	314919	293528
	43003	215438	263852
	48451	224050	195190
	55663	340443	247260
	54943	289109	218138
	58005	243909	258100
	49928		185406
	60383
	57868
	54830
