# Supplementary material for: Adipose tissue-secreted Spz5 promotes distal tumor progression via Toll-6-mediated Hh pathway activation in Drosophila
Source: EMBO J. 2025 Jun 23;44(15):4301–30. doi: 10.1038/s44318-025-00489-y (PMC12317064; doi:10.1038/s44318-025-00489-y)
Supplement: Supplementary file 5 — Source data Fig. 1 [file 44318_2025_489_MOESM5_ESM.zip › Figure 1H/Figure 1H.xlsx]

## Sheet: Sheet1
Group	WT			QykiACT+scrib-/-			QykiACT+scrib-/-+Toll-6RNAi
	Invasion number	Total number	Invasion rates (%)	Invasion number	Total number	Invasion rates (%)	Invasion number	Total number	Invasion rates (%)
Experiment 1	0	26	0	6	31	19.3548	2	29	6.89655
Experiment 2	0	31	0	5	26	19.2308	3	31	9.67742
Experiment 3	0	26	0	4	19	21.0526	3	26	11.5385
Experiment 4	0	27	0	4	26	15.3846	2	27	7.40741
