# Supplementary material for: Adipose tissue-secreted Spz5 promotes distal tumor progression via Toll-6-mediated Hh pathway activation in Drosophila
Source: EMBO J. 2025 Jun 23;44(15):4301–30. doi: 10.1038/s44318-025-00489-y (PMC12317064; doi:10.1038/s44318-025-00489-y)
Supplement: Supplementary file 5 — Source data Fig. 1 [file 44318_2025_489_MOESM5_ESM.zip › Figure 1J/README.txt]

The original images were presented in the order shown in Image 0. To generate the figure in the article, the following processing steps were applied to the original images:
For images 1, 4, 5, and 6, the original images were rotated and cropped to the proportions used in the article.
For images 2 and 3, after rotation and cropping, tissue boundaries were outlined with white lines based on the DAPI channel.
