# Supplementary material for: Adipose tissue-secreted Spz5 promotes distal tumor progression via Toll-6-mediated Hh pathway activation in Drosophila
Source: EMBO J. 2025 Jun 23;44(15):4301–30. doi: 10.1038/s44318-025-00489-y (PMC12317064; doi:10.1038/s44318-025-00489-y)
Supplement: Supplementary file 5 — Source data Fig. 1 [file 44318_2025_489_MOESM5_ESM.zip › Figure 1N/Figure 1N.xlsx]

## Sheet: Sheet1
Group	+	Cg>spz5RNAi#1	Cg>spz5RNAi#2
	315311	256455	253558
	263542	243574	246569
	316974	296541	277012
	286421	263541	264980
	253474	223699	244438
	245744	193657	258813
	296421	236974	249111
	323414	286524	230300
	243651	278545	250987
	236414	216354	262881
	345241	278541	255055
	298534	296742	286569
	286542	263474	255864
	263479	214575	248099
	247689	196744	226694
	287547	236974	251943
	323674	285631	274062
	236988	278989	250987
	345689	214534	234623
		247541	259798
		296451	277012
		215674	201343
			283366
			201343
