# Supplementary material for: Adipose tissue-secreted Spz5 promotes distal tumor progression via Toll-6-mediated Hh pathway activation in Drosophila
Source: EMBO J. 2025 Jun 23;44(15):4301–30. doi: 10.1038/s44318-025-00489-y (PMC12317064; doi:10.1038/s44318-025-00489-y)
Supplement: Supplementary file 5 — Source data Fig. 1 [file 44318_2025_489_MOESM5_ESM.zip › Figure 1O/Figure 1O.xlsx]

## Sheet: Sheet1
Group	+			Cg>spz5RNAi#1			Cg>spz5RNAi#2
	Invasion number	Total number	Invasion rates (%)	Invasion number	Total number	Invasion rates (%)	Invasion number	Total number	Invasion rates (%)
Experiment 1	7	34	20.5882	3	29	10.3448	2	18	11.1111
Experiment 2	3	20	15	3	22	13.6364	3	24	12.5
Experiment 3	6	29	20.6897	2	28	7.14286	2	19	10.5263
Experiment 4	5	28	17.8571	3	21	14.2857	4	33	12.1212
