# Supplementary material for: Adipose tissue-secreted Spz5 promotes distal tumor progression via Toll-6-mediated Hh pathway activation in Drosophila
Source: EMBO J. 2025 Jun 23;44(15):4301–30. doi: 10.1038/s44318-025-00489-y (PMC12317064; doi:10.1038/s44318-025-00489-y)
Supplement: Supplementary file 5 — Source data Fig. 1 [file 44318_2025_489_MOESM5_ESM.zip › Figure 1A/README.txt]

The original images were presented in the order shown in Image 0. To generate the figures in the article, the following processing steps were applied to the original images: First, the images were rotated to ensure consistent orientation across all images. Next, they were cropped according to the proportions of the wild-type control to standardize the magnification levels after cropping. Finally, tissue boundaries were outlined with white lines using the DAPI channel, after which the DAPI channel itself was removed.
