# Supplementary material for: Adipose tissue-secreted Spz5 promotes distal tumor progression via Toll-6-mediated Hh pathway activation in Drosophila
Source: EMBO J. 2025 Jun 23;44(15):4301–30. doi: 10.1038/s44318-025-00489-y (PMC12317064; doi:10.1038/s44318-025-00489-y)
Supplement: Supplementary file 5 — Source data Fig. 1 [file 44318_2025_489_MOESM5_ESM.zip › Figure 1B/Figure 1B.xlsx]

## Sheet: Sheet1
Group	WT	scrib-/-	QykiWT	QykiWT+scrib-/-	QykiACT	QykiACT+scrib-/-
	49431	18715	80097	94792	273826	247974
	39841	14754	103780	72649	238476	250443
	60300	28176	82063	80204	324925	303097
	52874	28269	106977	109105	281190	274084
	51006	17737	91845	81754	237032	274925
	64221	14351	80110	89179	185729	245960
	49392	22152	93136	97911	263769	235538
	65354	26615	94618	84967	223977	289832
	56842	32124	96648	90532	223950	352025
	62621	22560	100886	99222	239994	251655
	52237	15879	94392	98683	220827	220030
	65518	20006	102133	99372	304131	274009
	39483	36202	82125	68322	328424	217961
	58681	38505	94769	68332	184251	294010
	51776	32466	96639	119200	200341	319552
	52491	25717	86015	88589	213036	282398
	47361	19325	86916	105558	277524	283601
	47563	31991	88199	113071	209287	281677
	55136	24063	97121		184054	210758
	51695	29296				327094
	52381	27095				259115
	58780	16657				301705
	55097
