# Supplementary material for: Adipose tissue-secreted Spz5 promotes distal tumor progression via Toll-6-mediated Hh pathway activation in Drosophila
Source: EMBO J. 2025 Jun 23;44(15):4301–30. doi: 10.1038/s44318-025-00489-y (PMC12317064; doi:10.1038/s44318-025-00489-y)
Supplement: Supplementary file 5 — Source data Fig. 1 [file 44318_2025_489_MOESM5_ESM.zip › Figure 1C/Figure 1C.xlsx]

## Sheet: Sheet1
Group	WT			scrib-/-			QykiWT			QykiWT+scrib-/-			QykiACT			QykiACT+scrib-/-
	Invasion number	Total number	Invasion rates (%)	Invasion number	Total number	Invasion rates (%)	Invasion number	Total number	Invasion rates (%)	Invasion number	Total number	Invasion rates (%)	Invasion number	Total number	Invasion rates (%)	Invasion number	Total number	Invasion rates (%)
Experiment 1	0	21	0	0	31	0	0	21	0	0	24	0	1	29	3.44828	5	29	17.2414
Experiment 2	0	22	0	0	28	0	0	25	0	0	23	0	0	21	0	5	30	16.6667
Experiment 3	0	19	0	0	24	0	0	23	0	0	19	0	1	25	4	4	31	12.9032
Experiment 4	0	20	0	0	23	0	0	20	0	0	25	0	0	31	0	5	27	18.5185
