# Supplementary material for: Adipose tissue-secreted Spz5 promotes distal tumor progression via Toll-6-mediated Hh pathway activation in Drosophila
Source: EMBO J. 2025 Jun 23;44(15):4301–30. doi: 10.1038/s44318-025-00489-y (PMC12317064; doi:10.1038/s44318-025-00489-y)
Supplement: Supplementary file 5 — Source data Fig. 1 [file 44318_2025_489_MOESM5_ESM.zip › Figure 1E/Figure 1E.xlsx]

## Sheet: Sheet1
Group	QykiACT	QykiACT+scrib-/-
	1582.47	2929.45
	2830	2692.68
	2044.02	2694.74
	3048.11	2026.45
	1333.89	3441.6
	2079.72	2868.99
	1497.15	3392.28
	1844.64	2707.86
	2002.92	3465.8
	1653.5	2603.16
	1548.71	3482.16
	1447.4	3417.19
	1830.92	2834.81
	1271.49	2662.99
		3219.32
