# Supplementary material for: Adipose tissue-secreted Spz5 promotes distal tumor progression via Toll-6-mediated Hh pathway activation in Drosophila
Source: EMBO J. 2025 Jun 23;44(15):4301–30. doi: 10.1038/s44318-025-00489-y (PMC12317064; doi:10.1038/s44318-025-00489-y)
Supplement: Supplementary file 6 — Source data Fig. 2 [file 44318_2025_489_MOESM6_ESM.zip]

Archive with 78 entries (71 files):
- Figure 2G/
- Figure 2G/0 paper Figure 2G with provided image sequence.tif
- Figure 2G/1 original image.tif
- Figure 2G/2 original image.tif
- Figure 2G/3 original image.tif
- Figure 2G/4 original image.tif
- Figure 2G/5 original image.tif
- Figure 2G/6 original image.tif
- Figure 2G/7 original image.tif
- Figure 2G/8 original image.tif
- Figure 2G/README.txt
- Figure 2A/
- Figure 2A/0 paper Figure 2A with provided image sequence.tif
- Figure 2A/1-1 rotated and cut image.tif
- Figure 2A/1-2 original image.tif
- Figure 2A/10-1 rotated and cut image.tif
- Figure 2A/10-2 original image.tif
- Figure 2A/11-1 rotated and cut image with border line.tif
- Figure 2A/11-2 original image.tif
- Figure 2A/12-1 rotated and cut image with border line.tif
- Figure 2A/12-2 original image.tif
- Figure 2A/13-1 rotated and cut image.tif
- Figure 2A/13-2 original image.tif
- Figure 2A/14-1 rotated and cut image with border line.tif
- Figure 2A/14-2 original image.tif
- Figure 2A/15-1 rotated and cut image with border line.tif
- Figure 2A/15-2 original image.tif
- Figure 2A/16-1 rotated and cut image.tif
- Figure 2A/16-2 original image.tif
- Figure 2A/17-1 rotated and cut image with border line.tif
- Figure 2A/17-2 original image.tif
- Figure 2A/18-1 rotated and cut image with border line.tif
- Figure 2A/18-2 original image.tif
- Figure 2A/2-1 rotated and cut image with border line.tif
- Figure 2A/2-2 original image.tif
- Figure 2A/3-1 rotated and cut image with border line.tif
- Figure 2A/3-2 original image.tif
- Figure 2A/4-1 rotated and cut image.tif
- Figure 2A/4-2 original image.tif
- Figure 2A/5-1 rotated and cut image with border line.tif
- Figure 2A/5-2 original image.tif
- Figure 2A/6-1 rotated and cut image with border line.tif
- Figure 2A/6-2 original image.tif
- Figure 2A/7-1 rotated and cut image.tif
- Figure 2A/7-2 original image.tif
- Figure 2A/8-1 rotated and cut image with border line.tif
- Figure 2A/8-2 original image.tif
- Figure 2A/9-1 rotated and cut image with border line.tif
- Figure 2A/9-2 original image.tif
- Figure 2A/README.txt
- Figure 2B/
- Figure 2B/Figure 2B.xlsx
- Figure 2C/
- Figure 2C/Figure 2C.xlsx
- Figure 2D/
- Figure 2D/0 paper Figure 2D with provided image sequence.tif
- Figure 2D/1 original image.tif
- Figure 2D/2 original image.tif
- Figure 2D/3 original image.tif
- Figure 2D/4 original image.tif
- Figure 2D/5 original image.tif
- Figure 2D/6 original image.tif
- Figure 2D/7 original image.tif
- Figure 2D/8 image with border line.tif
- Figure 2D/README.txt
- Figure 2E/
- Figure 2E/Figure 2E.xlsx
- Figure 2F/
- Figure 2F/0 paper Figure 2F with provided image sequence.tif
- Figure 2F/1 original image.tif
- Figure 2F/2 original image.tif
- Figure 2F/3 original image.tif
- Figure 2F/4 original image.tif
- Figure 2F/5 original image.tif
- Figure 2F/6 original image.tif
- Figure 2F/7 original image.tif
- Figure 2F/8 original image.tif
- Figure 2F/README.txt
