# Supplementary material for: Adipose tissue-secreted Spz5 promotes distal tumor progression via Toll-6-mediated Hh pathway activation in Drosophila
Source: EMBO J. 2025 Jun 23;44(15):4301–30. doi: 10.1038/s44318-025-00489-y (PMC12317064; doi:10.1038/s44318-025-00489-y)
Supplement: Supplementary file 6 — Source data Fig. 2 [file 44318_2025_489_MOESM6_ESM.zip › Figure 2B/Figure 2B.xlsx]

## Sheet: Sheet1
Group	WT	Toll-6ACT	ykiS168A	ykiS168A+Toll-6ACT	yki3SA	yki3SA+Toll-6ACT
	66360	63506	189020	1062462	511736	1970476
	63903	77345	160715	1028739	411383	1700712
	64054	70100	131453	752926	384385	1873657
	69138	65739	120902	847602	422871	1610066
	70529	69040	143117	1091718	410142	1725862
	72037	70368	146710	906940	411749	1445916
	63131	62491	144122	734335	494810	1320409
	67883	52194	108871	849119	363491	1567589
	56899	67534	189814	1268247	254640	1232321
	63111	55529	158991	1168559	482490	1185430
	66911	59576	190233	930768	370581	1371971
	60530	65077	193812	823383	390220	1357465
	65925	80144	185760	700270	463227	1809575
	55164	77346	210481	933795	373076	1717150
	64056	65061	182858	701536	246687	1148963
	62331	50428	188646	999974	470926	1412959
	66090	48153	129347	804387	480498	1660419
	68877	48696	140182	960883	334020	1418607
	74728	77241	183742	755855		1393885
	64664	49616	197009	865435		1926187
	88523	58195	215517	785693		1522821
	62023	81075	139107	979270		1344028
	77833	47417	167359	761838		1686467
	68877	48496	187269	838745		1912054
		60363	142748	730915		1027210
		77021
		63502
		77743
