# Supplementary material for: Adipose tissue-secreted Spz5 promotes distal tumor progression via Toll-6-mediated Hh pathway activation in Drosophila
Source: EMBO J. 2025 Jun 23;44(15):4301–30. doi: 10.1038/s44318-025-00489-y (PMC12317064; doi:10.1038/s44318-025-00489-y)
Supplement: Supplementary file 6 — Source data Fig. 2 [file 44318_2025_489_MOESM6_ESM.zip › Figure 2C/Figure 2C.xlsx]

## Sheet: Sheet1
Group	WT			Toll-6ACT			ykiS168A			ykiS168A+Toll-6ACT			yki3SA			yki3SA+Toll-6ACT
	Invasion number	Total number	Invasion rates (%)	Invasion number	Total number	Invasion rates (%)	Invasion number	Total number	Invasion rates (%)	Invasion number	Total number	Invasion rates (%)	Invasion number	Total number	Invasion rates (%)	Invasion number	Total number	Invasion rates (%)
Experiment 1	0	18	0	0	25	0	0	26	0	3	45	6.66667	1	44	2.27273	10	45	22.2222
Experiment 2	0	16	0	0	23	0	0	34	0	4	41	9.7561	1	41	2.43902	7	41	17.0732
Experiment 3	0	14	0	0	27	0	0	33	0	6	39	15.3846	1	45	2.22222	6	45	13.3333
Experiment 4	0	13	0	0	23	0	0	36	0	4	47	8.51064	2	47	4.25532	9	44	20.4545
