# Supplementary material for: Adipose tissue-secreted Spz5 promotes distal tumor progression via Toll-6-mediated Hh pathway activation in Drosophila
Source: EMBO J. 2025 Jun 23;44(15):4301–30. doi: 10.1038/s44318-025-00489-y (PMC12317064; doi:10.1038/s44318-025-00489-y)
Supplement: Supplementary file 6 — Source data Fig. 2 [file 44318_2025_489_MOESM6_ESM.zip › Figure 2E/Figure 2E.xlsx]

## Sheet: Sheet1
Group	WT	ykiS168A+Toll-6ACT
	22.347	67.519
	21.78	39.77
	19.988	76.98
	21.293	44.716
	8.982	38.099
	21.123	50.707
	21.82	48.532
	25.752	40.307
	7.468	62.132
	14.896	56.461
	21.974	37.581
	18.533	41.571
	26.201
	27.92
