# Supplementary material for: Adipose tissue-secreted Spz5 promotes distal tumor progression via Toll-6-mediated Hh pathway activation in Drosophila
Source: EMBO J. 2025 Jun 23;44(15):4301–30. doi: 10.1038/s44318-025-00489-y (PMC12317064; doi:10.1038/s44318-025-00489-y)
Supplement: Supplementary file 7 — Source data Fig. 3 [file 44318_2025_489_MOESM7_ESM.zip]

Archive with 98 entries (90 files):
- Figure 3D/
- Figure 3D/0 paper Figure 3D with provided image sequence.tif
- Figure 3D/1 original image.tif
- Figure 3D/10 original image.tif
- Figure 3D/11-1 rotated and cut image with border line.tif
- Figure 3D/11-2 original image.tif
- Figure 3D/12-1 rotated and cut image with border line.tif
- Figure 3D/12-2 original image.tif
- Figure 3D/13 original image.tif
- Figure 3D/14-1 rotated and cut image with border line.tif
- Figure 3D/14-2 original image.tif
- Figure 3D/15-1 rotated and cut image with border line.tif
- Figure 3D/15-2 original image.tif
- Figure 3D/16 original image.tif
- Figure 3D/17-1 rotated and cut image with border line.tif
- Figure 3D/17-2 original image.tif
- Figure 3D/18-1 rotated and cut image with border line.tif
- Figure 3D/18-2 original image.tif
- Figure 3D/19 original image.jpg
- Figure 3D/2-1 rotated and cut image with border line.tif
- Figure 3D/2-2 original image.tif
- Figure 3D/20-1 rotated and cut image with border line.tif
- Figure 3D/20-2 original image.tif
- Figure 3D/21-1 rotated and cut image with border line.tif
- Figure 3D/21-2 original image.tif
- Figure 3D/22 original image.tif
- Figure 3D/23-1 rotated and cut image with border line.tif
- Figure 3D/23-2 original image.tif
- Figure 3D/24-1 rotated and cut image with border line.tif
- Figure 3D/24-2 original image.tif
- Figure 3D/3-1 rotated and cut image with border line.tif
- Figure 3D/3-2 original image.tif
- Figure 3D/4 original image.tif
- Figure 3D/5-1 rotated and cut image with border line.tif
- Figure 3D/5-2 original image.tif
- Figure 3D/6-1 rotated and cut image with border line.tif
- Figure 3D/6-2 original image.tif
- Figure 3D/7 original image.tif
- Figure 3D/8-1 rotated and cut image with border line.tif
- Figure 3D/8-2 original image.tif
- Figure 3D/9-1 rotated and cut image with border line.tif
- Figure 3D/9-2 original image.tif
- Figure 3D/README.txt
- Figure 3E/
- Figure 3E/Figure 3E.xlsx
- Figure 3F/
- Figure 3F/0 paper Figure 3F with provided image sequence.tif
- Figure 3F/1 original image.tif
- Figure 3F/2 original image.tif
- Figure 3F/3 original image.tif
- Figure 3F/4 original image.tif
- Figure 3F/5 original image.tif
- Figure 3F/6 original image.tif
- Figure 3F/7 original image.tif
- Figure 3F/8 original image.tif
- Figure 3F/README.txt
- Figure 3G/
- Figure 3G/0 paper Figure 3G with provided image sequence.tif
- Figure 3G/1 original image.tif
- Figure 3G/10 original image.tif
- Figure 3G/2 original image.tif
- Figure 3G/3 original image.tif
- Figure 3G/4 original image.tif
- Figure 3G/5 original image.tif
- Figure 3G/6 original image.tif
- Figure 3G/7 original image.tif
- Figure 3G/8 original image.tif
- Figure 3G/9 original image.tif
- Figure 3G/README.txt
- Figure 3H/
- Figure 3H/Figure 3H.xlsx
- Figure 3A/
- Figure 3A/0 paper Figure 3A with provided image sequence.tif
- Figure 3A/1 original image.tif
- Figure 3A/2 original image.tif
- Figure 3A/3 original image.tif
- Figure 3A/4 original image.tif
- Figure 3A/5 original image.tif
- Figure 3A/6 original image.tif
- Figure 3A/README.txt
- Figure 3B/
- Figure 3B/0 paper Figure 3B with provided image sequence.tif
- Figure 3B/1 original image.tif
- Figure 3B/2 original image.tif
- Figure 3B/3 original image.tif
- Figure 3B/4 original image.tif
- Figure 3B/5 original image.tif
- Figure 3B/6 original image.tif
- Figure 3B/README.txt
- Figure 3C/
- Figure 3C/0 paper Figure 3C with provided image sequence.tif
- Figure 3C/1 original image.tif
- Figure 3C/2 original image.tif
- Figure 3C/3 original image.tif
- Figure 3C/4 original image.tif
- Figure 3C/5 original image.tif
- Figure 3C/6 original image.tif
- Figure 3C/README.txt
