# Supplementary material for: Adipose tissue-secreted Spz5 promotes distal tumor progression via Toll-6-mediated Hh pathway activation in Drosophila
Source: EMBO J. 2025 Jun 23;44(15):4301–30. doi: 10.1038/s44318-025-00489-y (PMC12317064; doi:10.1038/s44318-025-00489-y)
Supplement: Supplementary file 7 — Source data Fig. 3 [file 44318_2025_489_MOESM7_ESM.zip › Figure 3E/Figure 3E.xlsx]

## Sheet: Sheet1
Group	WT	ykiS168A	ykiS168A+Toll-6ACT	ykiS168A+Toll-6ACT+ciRNAi	ykiS168A+Toll-6ACT+smoRNAi	ykiS168A+Toll-6ACT+ptc	ykiS168A+ciACT	ykiS168A+smoACT
	71988	149949	733937	283092	204235	263849	800731	955134
	72622	160715	853563	198220	235641	254231	882264	730225
	68555	151110	814140	240323	265413	257527	722540	612874
	70254	144122	860829	277142	301245	303178	744834	608507
	73513	189814	704814	268234	314571	193193	942949	771470
	61428	158991	737928	290583	245113	260605	974181	943752
	64081	181068	1014955	239314	268741	193506	1099623	737590
	60159	187596	925607	213736	234157	280993	983436	954527
	72712	179281	924671	205188	196741	227395	825307	899473
	63253	207642	782090	266581	186741	294408	718226	660366
	45725	169099	991684	290012	243145	266513	913279	634144
	57842	178493	863143	320772	234571	273072	981267	789211
	60444	131748	786352	226058	264741	276282	937821	896474
	69565	194095	854213	243835	275416	166903	844716
	81851	196921		169595		292513
		128140		171372		325928
		178833
		141423
