# Supplementary material for: Adipose tissue-secreted Spz5 promotes distal tumor progression via Toll-6-mediated Hh pathway activation in Drosophila
Source: EMBO J. 2025 Jun 23;44(15):4301–30. doi: 10.1038/s44318-025-00489-y (PMC12317064; doi:10.1038/s44318-025-00489-y)
Supplement: Supplementary file 7 — Source data Fig. 3 [file 44318_2025_489_MOESM7_ESM.zip › Figure 3H/Figure 3H.xlsx]

## Sheet: Sheet1
Group	WT	QykiACT+scrib-/-	QykiACT+scrib-/-+ciRNAi	QykiACT+scrib-/-+smoRNAi	QykiACT+scrib-/-+ptc
	54539	235379	95690	249168	147577
	55251	284187	183707	162099	84840
	55987	278281	118272	180770	97448
	56723	302291	137947	181913	143784
	57471	316114	192632	208395	147371
	58217	259683	191341	178407	124628
	58957	246191	97798	210894	128265
	59745	239382	106229	204225	88034
	60498	325224	80066	132149	100088
	51313	220496	124164	192623	129348
	52136	255473	137267	140892	124990
	52985	267852	182379	96755	91376
	53869	280048	165632	131198	87232
	54728		109214	156932	151282
	55556		111154		131211
	56410
