# Supplementary material for: Adipose tissue-secreted Spz5 promotes distal tumor progression via Toll-6-mediated Hh pathway activation in Drosophila
Source: EMBO J. 2025 Jun 23;44(15):4301–30. doi: 10.1038/s44318-025-00489-y (PMC12317064; doi:10.1038/s44318-025-00489-y)
Supplement: Supplementary file 8 — Source data Fig. 4 [file 44318_2025_489_MOESM8_ESM.zip]

Archive with 82 entries (74 files):
- Figure 4E/
- Figure 4E/0 paper Figure 4E with provided image sequence.tif
- Figure 4E/1 original image.tif
- Figure 4E/2 original image.tif
- Figure 4E/3 original image.tif
- Figure 4E/4 original image.tif
- Figure 4E/5 original image.tif
- Figure 4E/6 original image.tif
- Figure 4E/README.txt
- Figure 4F/
- Figure 4F/Figure 4F.xlsx
- Figure 4G/
- Figure 4G/0 paper Figure 4G with provided image sequence.tif
- Figure 4G/1 original image.tif
- Figure 4G/2 original image.tif
- Figure 4G/3 original image.tif
- Figure 4G/4 original image.tif
- Figure 4G/5 original image.tif
- Figure 4G/6 original image.tif
- Figure 4G/7 original image.tif
- Figure 4G/8 original image.tif
- Figure 4G/README.txt
- Figure 4H/
- Figure 4H/0 paper Figure 4H with provided image sequence.tif
- Figure 4H/1 original image.tif
- Figure 4H/10 original image.tif
- Figure 4H/11-1 rotated and cut image with border line.tif
- Figure 4H/11-2 original image.tif
- Figure 4H/12-1 rotated and cut image with border line.tif
- Figure 4H/12-2 original image.tif
- Figure 4H/13 original image.tif
- Figure 4H/14-1 rotated and cut image with border line.tif
- Figure 4H/14-2 original image.tif
- Figure 4H/15-1 rotated and cut image with border line.tif
- Figure 4H/15-2 original image.tif
- Figure 4H/2-1 rotated and cut image with border line.tif
- Figure 4H/2-2 original image.tif
- Figure 4H/3-1 rotated and cut image with border line.tif
- Figure 4H/3-2 original image.tif
- Figure 4H/4 original image.tif
- Figure 4H/5-1 rotated and cut image with border line.tif
- Figure 4H/5-2 original image.tif
- Figure 4H/6-1 rotated and cut image with border line.tif
- Figure 4H/6-2 original image.tif
- Figure 4H/7 original image.tif
- Figure 4H/8-1 rotated and cut image with border line.tif
- Figure 4H/8-2 original image.tif
- Figure 4H/9-1 rotated and cut image with border line.tif
- Figure 4H/9-2 original image.tif
- Figure 4H/README.txt
- Figure 4A/
- Figure 4A/0 paper Figure 4A with provided image sequence.tif
- Figure 4A/1 original image.tif
- Figure 4A/2 original image.tif
- Figure 4A/3 original image.tif
- Figure 4A/4 original image.tif
- Figure 4A/README.txt
- Figure 4B/
- Figure 4B/0 paper Figure 4B with provided image sequence.tif
- Figure 4B/1 original image.tif
- Figure 4B/2 original image.tif
- Figure 4B/3 original image.tif
- Figure 4B/4 original image.tif
- Figure 4B/README.txt
- Figure 4C/
- Figure 4C/0 paper Figure 4C with provided image sequence.tif
- Figure 4C/1-1 rotated and cut image.tif
- Figure 4C/1-2 original image.tif
- Figure 4C/2-1 rotated and cut image.tif
- Figure 4C/2-2 original image.tif
- Figure 4C/3-1 rotated and cut image.tif
- Figure 4C/3-2 original image.tif
- Figure 4C/4-1 rotated and cut image.tif
- Figure 4C/4-2 original image.tif
- Figure 4C/README.txt
- Figure 4D/
- Figure 4D/0 paper Figure 4D with provided image sequence.tif
- Figure 4D/1 original image.tif
- Figure 4D/2 original image.tif
- Figure 4D/3 original image.tif
- Figure 4D/4 original image.tif
- Figure 4D/README.txt
