# Supplementary material for: Adipose tissue-secreted Spz5 promotes distal tumor progression via Toll-6-mediated Hh pathway activation in Drosophila
Source: EMBO J. 2025 Jun 23;44(15):4301–30. doi: 10.1038/s44318-025-00489-y (PMC12317064; doi:10.1038/s44318-025-00489-y)
Supplement: Supplementary file 8 — Source data Fig. 4 [file 44318_2025_489_MOESM8_ESM.zip › Figure 4F/Figure 4F.xlsx]

## Sheet: Sheet1
Group	WT	Toll-6ACT	Toll-6ACT+AP-2αHA
	0.928373	2.45029	1.5032
	0.897385	2.52167	1.36557
	1.04415	2.86582	1.48714
	1.11791	2.019	1.23503
	1.08822	1.58743	1.48138
	1.0187	1.66276	1.87557
	1.02252	1.67941	1.55994
	0.983581	2.17083	1.25646
	0.790732	1.65928	1.46391
	0.87025	2.19502	1.44602
	0.92369	2.04187
		1.68214
