# Supplementary material for: Adipose tissue-secreted Spz5 promotes distal tumor progression via Toll-6-mediated Hh pathway activation in Drosophila
Source: EMBO J. 2025 Jun 23;44(15):4301–30. doi: 10.1038/s44318-025-00489-y (PMC12317064; doi:10.1038/s44318-025-00489-y)
Supplement: Supplementary file 8 — Source data Fig. 4 [file 44318_2025_489_MOESM8_ESM.zip › Figure 4B/README.txt]

The original images were presented in the order shown in Image 0. To generate the figure in the article, the following processing steps were applied to the original images:  The GFP boundaries were outlined with white lines.
