# Supplementary material for: Adipose tissue-secreted Spz5 promotes distal tumor progression via Toll-6-mediated Hh pathway activation in Drosophila
Source: EMBO J. 2025 Jun 23;44(15):4301–30. doi: 10.1038/s44318-025-00489-y (PMC12317064; doi:10.1038/s44318-025-00489-y)
Supplement: Supplementary file 9 — Source data Fig. 5 [file 44318_2025_489_MOESM9_ESM.zip › Figure 5H/Figure 5H.xlsx]

## Sheet: Sheet1
Group	WT	ykiS168A	ykiS168A+Toll-6ACT	ykiS168A+Toll-6ACT+mib1RNAi#1	ykiS168A+Toll-6ACT+mib1RNAi#2
	61591	174983	1013008	231865	269033
	60963	160895	974477	221373	269033
	54844	183257	933476	254501	216181
	43989	147604	833476	215451	267809
	60648	198500	1037624	207079	291516
	54360	179959	797355	254369	239286
	55037	174026	717437	193341	254009
	52438	210570	615122	184508	300054
	47324	155721	866680	174594	275752
	54225	185093	770411	163967	251529
	52918	199959	958019	199161	246876
	55655	148568	1037624	237079	227438
	61137	177604	691562	171277	228996
	62438	145677	911815	242134	258996
	57050	193257	953279	220892	217994
	61069		815122	174594
	55401			213564
				225364
