# Supplementary material for: Adipose tissue-secreted Spz5 promotes distal tumor progression via Toll-6-mediated Hh pathway activation in Drosophila
Source: EMBO J. 2025 Jun 23;44(15):4301–30. doi: 10.1038/s44318-025-00489-y (PMC12317064; doi:10.1038/s44318-025-00489-y)
Supplement: Supplementary file 9 — Source data Fig. 5 [file 44318_2025_489_MOESM9_ESM.zip › Figure 5A/README.txt]

Cut the PDVF membrane according to the molecular weight of the protein: mib1 129 kDa; Ap-2α 105.6 kDa; Toll-6 73 kDa, GFP 30kDa, so trimming was performed at 115 kDa and 80 kDa. From top to bottom, they are mib1, Ap-2α, Toll-6 and GFP. 
The red boxes in Images 4 and 8 mark the cropped areas shown in the article.
