# Supplementary material for: Adipose tissue-secreted Spz5 promotes distal tumor progression via Toll-6-mediated Hh pathway activation in Drosophila
Source: EMBO J. 2025 Jun 23;44(15):4301–30. doi: 10.1038/s44318-025-00489-y (PMC12317064; doi:10.1038/s44318-025-00489-y)
Supplement: Supplementary file 9 — Source data Fig. 5 [file 44318_2025_489_MOESM9_ESM.zip › Figure 5B/README.txt]

For CoIP PVDF, Firstly, determine the level of ubiquitination, then measure the expression of mib1 and Toll-6, and finally cut the PDVF membrane according to the molecular weight of the protein: Ap-2α 105.6 kDa, trimming was performed at 115 kDa and 80 kDa.
For input PVDF, unlike CoIP, the membrane below 58kDa is retained for the determination of internal reference actin expression. The protein molecular weight of actin is approximately 43 kDa. 
The red boxes in Image 6 mark the cropped areas shown in the article.
