# Supplementary material for: Adipose tissue-secreted Spz5 promotes distal tumor progression via Toll-6-mediated Hh pathway activation in Drosophila
Source: EMBO J. 2025 Jun 23;44(15):4301–30. doi: 10.1038/s44318-025-00489-y (PMC12317064; doi:10.1038/s44318-025-00489-y)
Supplement: Supplementary file 10 — Source data Fig. 6 [file 44318_2025_489_MOESM10_ESM.zip]

Archive with 97 entries (79 files):
- Figure 6R/
- Figure 6R/Figure 6R.xlsx
- Figure 6A/
- Figure 6A/Figure 6A.xlsx
- Figure 6B/
- Figure 6B/0 paper Figure 6B with provided image sequence.tif
- Figure 6B/1 original image.tif
- Figure 6B/2 original image.tif
- Figure 6B/3 original image.tif
- Figure 6B/4 original image.tif
- Figure 6B/5 original image.tif
- Figure 6B/6 original image.tif
- Figure 6B/7 original image.tif
- Figure 6B/8 original image.tif
- Figure 6B/README.txt
- Figure 6C/
- Figure 6C/Figure 6C.xlsx
- Figure 6D/
- Figure 6D/Figure 6D.xlsx
- Figure 6E/
- Figure 6E/Figure 6E.xlsx
- Figure 6F/
- Figure 6F/0 paper Figure 6F with provided image sequence.tif
- Figure 6F/1 original image.tif
- Figure 6F/10 original image.tif
- Figure 6F/11 original image.tif
- Figure 6F/12 original image.tif
- Figure 6F/2 original image.tif
- Figure 6F/3 original image.tif
- Figure 6F/4 original image.tif
- Figure 6F/5 original image.tif
- Figure 6F/6 original image.tif
- Figure 6F/7 original image.tif
- Figure 6F/8 original image.tif
- Figure 6F/9 original image.tif
- Figure 6F/README.txt
- Figure 6G/
- Figure 6G/Figure 6G.xlsx
- Figure 6H/
- Figure 6H/Figure 6H.xlsx
- Figure 6I/
- Figure 6I/0 paper Figure 6I with provided image sequence.tif
- Figure 6I/1 original image.tif
- Figure 6I/10 original image.tif
- Figure 6I/11 original image.tif
- Figure 6I/12 original image.tif
- Figure 6I/13 original image.tif
- Figure 6I/14 original image.tif
- Figure 6I/15 original image.tif
- Figure 6I/16 original image.tif
- Figure 6I/2 original image.tif
- Figure 6I/3 original image.tif
- Figure 6I/4 original image.tif
- Figure 6I/5 original image.tif
- Figure 6I/6 original image.tif
- Figure 6I/7 original image.tif
- Figure 6I/8 original image.tif
- Figure 6I/9 original image.tif
- Figure 6I/README.txt
- Figure 6J/
- Figure 6J/Figure 6J.xlsx
- Figure 6K/
- Figure 6K/Figure 6K.xlsx
- Figure 6L/
- Figure 6L/Figure 6L.xlsx
- Figure 6M/
- Figure 6M/0 paper Figure 6M with provided image sequence.tif
- Figure 6M/1 original image.tif
- Figure 6M/10 original image.tif
- Figure 6M/11 original image.tif
- Figure 6M/12 original image.tif
- Figure 6M/2 original image.tif
- Figure 6M/3 original image.tif
- Figure 6M/4 original image.tif
- Figure 6M/5 original image.tif
- Figure 6M/6 original image.tif
- Figure 6M/7 original image.tif
- Figure 6M/8 original image.tif
- Figure 6M/9 original image.tif
- Figure 6M/README.txt
- Figure 6N/
- Figure 6N/Figure 6N.xlsx
- Figure 6O/
- Figure 6O/0 paper Figure 6O with provided image sequence.tif
- Figure 6O/1 original image.tif
- Figure 6O/2 original image.tif
- Figure 6O/3 original image.tif
- Figure 6O/4 original image.tif
- Figure 6O/5 original image.tif
- Figure 6O/6 original image.tif
- Figure 6O/7 original image.tif
- Figure 6O/8 original image.tif
- Figure 6O/README.txt
- Figure 6P/
- Figure 6P/Figure 6P.xlsx
- Figure 6Q/
- Figure 6Q/Figure 6Q.xlsx
