# Supplementary material for: Adipose tissue-secreted Spz5 promotes distal tumor progression via Toll-6-mediated Hh pathway activation in Drosophila
Source: EMBO J. 2025 Jun 23;44(15):4301–30. doi: 10.1038/s44318-025-00489-y (PMC12317064; doi:10.1038/s44318-025-00489-y)
Supplement: Supplementary file 10 — Source data Fig. 6 [file 44318_2025_489_MOESM10_ESM.zip › Figure 6R/Figure 6R.xlsx]

## Sheet: Sheet1
Group	+	r4>sdRNAi
	144.002	88.488
	104.341	77.036
	136.643	80.239
	127.895	84.917
	117.351	73.136
	116.209	77.446
	146.455	53.582
	113.312	71.236
	111.096	53.663
	136.331	78.65
	120.326	71.691
	135.202	110.321
	133.824	90.866
	127.897
