# Supplementary material for: Adipose tissue-secreted Spz5 promotes distal tumor progression via Toll-6-mediated Hh pathway activation in Drosophila
Source: EMBO J. 2025 Jun 23;44(15):4301–30. doi: 10.1038/s44318-025-00489-y (PMC12317064; doi:10.1038/s44318-025-00489-y)
Supplement: Supplementary file 10 — Source data Fig. 6 [file 44318_2025_489_MOESM10_ESM.zip › Figure 6A/Figure 6A.xlsx]

## Sheet: Sheet1
Group
WT upd1	0.883437	1.08764	1.02897
QykiACT upd1	1.17381	1.43515	1.37669
QykiACT+scrib-/- upd1	4.47286	5.62245	5.74059
WT upd2	0.998065	1.07714	0.924795
QykiACT upd2	5.30446	5.41592	4.78065
QykiACT+scrib-/- upd2	15.4251	14.7967	14.3921
WT upd3	0.985946	1.03496	0.979135
QykiACT upd3	8.16572	8.27971	7.94243
QykiACT+scrib-/- upd3	21.4006	22.9366	22.6208
WT Pvf1	0.967918	1.01604	1.01604
QykiACT Pvf1	5.14424	5.39999	5.36269
QykiACT+scrib-/- Pvf1	7.07611	6.64817	7.02723
WT Pvf2	0.995368	0.995368	1.00926
QykiACT Pvf2	5.25358	5.18126	5.10992
QykiACT+scrib-/- Pvf2	4.3268	4.66961	4.80089
WT Pvf3	1.00868	1.03704	0.954273
QykiACT Pvf3	8.47066	8.35404	8.64864
QykiACT+scrib-/- Pvf3	11.1771	10.7964	10.3566
