# Supplementary material for: Adipose tissue-secreted Spz5 promotes distal tumor progression via Toll-6-mediated Hh pathway activation in Drosophila
Source: EMBO J. 2025 Jun 23;44(15):4301–30. doi: 10.1038/s44318-025-00489-y (PMC12317064; doi:10.1038/s44318-025-00489-y)
Supplement: Supplementary file 10 — Source data Fig. 6 [file 44318_2025_489_MOESM10_ESM.zip › Figure 6C/Figure 6C.xlsx]

## Sheet: Sheet1
Group	QykiACT+scrib-/-	QykiACT+scrib-/-+upd1RNAi	QykiACT+scrib-/-+upd2RNAi	QykiACT+scrib-/-+upd3RNAi
	305932	126990	145146	111823
	289985	192928	131109	106582
	302502	135647	233401	131904
	281393	197398	165991	130660
	261944	110057	226943	180050
	246499	179983	131630	107695
	258686	191409	122498	184763
	312820	185761	206278	113171
	259104	145212	217243	101035
	221264	167293	176271	114670
	295243	102622	185923	190797
	346925	118646	181761	125682
	254982	222192	217673	160499
	265529	194279	173645	167094
	257206	163686	209566	107142
	268862	143166	165347	173381
	260611	143033	191278	139732
		107125	157092	165535
			193152	105089
				105611
				164845
