# Supplementary material for: Adipose tissue-secreted Spz5 promotes distal tumor progression via Toll-6-mediated Hh pathway activation in Drosophila
Source: EMBO J. 2025 Jun 23;44(15):4301–30. doi: 10.1038/s44318-025-00489-y (PMC12317064; doi:10.1038/s44318-025-00489-y)
Supplement: Supplementary file 10 — Source data Fig. 6 [file 44318_2025_489_MOESM10_ESM.zip › Figure 6D/Figure 6D.xlsx]

## Sheet: Sheet1
Group	QykiACT+scrib-/-			QykiACT+scrib-/-+upd1RNAi			QykiACT+scrib-/-+upd2RNAi			QykiACT+scrib-/-+upd3RNAi
	Invasion number	Total number	Invasion rates (%)	Invasion number	Total number	Invasion rates (%)	Invasion number	Total number	Invasion rates (%)	Invasion number	Total number	Invasion rates (%)
Experiment 1	8	46	17.3913	0	50	0	1	57	1.75439	1	49	2.04082
Experiment 2	10	53	18.8679	1	64	1.5625	4	52	7.69231	0	47	0
Experiment 3	9	55	16.3636	3	57	5.26316	4	55	7.27273	2	58	3.44828
Experiment 4	11	49	22.449	3	51	5.88235	2	62	3.22581	1	50	2
