# Supplementary material for: Adipose tissue-secreted Spz5 promotes distal tumor progression via Toll-6-mediated Hh pathway activation in Drosophila
Source: EMBO J. 2025 Jun 23;44(15):4301–30. doi: 10.1038/s44318-025-00489-y (PMC12317064; doi:10.1038/s44318-025-00489-y)
Supplement: Supplementary file 10 — Source data Fig. 6 [file 44318_2025_489_MOESM10_ESM.zip › Figure 6E/Figure 6E.xlsx]

## Sheet: Sheet1
Group	WT	QykiACT	QykiACT+scrib-/-	QykiACT+scrib-/-+upd1RNAi	QykiACT+scrib-/-+upd2RNAi	QykiACT+scrib-/-+upd3RNAi
	73.925	88.126	104.589	90.543	85.733	62.256
	47.636	80.199	116.591	75.45	88.541	67.097
	57.657	76.347	118.756	79.942	90.124	63.21
	51.231	83.957	94.162	76.545	93.031	63.908
	43.94	80.327	115.896	88.709	89.135	55.287
	50.88	85.562	96.558	94.485	83.402	73.005
	52.469	79.22	95.008	67.428	93.494	61.105
	70.24	83.309	107.536	59.8	95.431	53.702
	66.841	93.582	100.915	71.035	73.933	63.492
	66.701	87.509	103.14	96.043	101.295	71.477
	66.079	86.507	120.712	86.133	84.331	64.235
	48.735	79.936	113.016	100.777	83.977	54.533
	56.512		89.935	58.231	87.144	56.193
	69.711			60.031		63.539
						76.462
