# Supplementary material for: Adipose tissue-secreted Spz5 promotes distal tumor progression via Toll-6-mediated Hh pathway activation in Drosophila
Source: EMBO J. 2025 Jun 23;44(15):4301–30. doi: 10.1038/s44318-025-00489-y (PMC12317064; doi:10.1038/s44318-025-00489-y)
Supplement: Supplementary file 10 — Source data Fig. 6 [file 44318_2025_489_MOESM10_ESM.zip › Figure 6G/Figure 6G.xlsx]

## Sheet: Sheet1
Group	WT	QykiACT	QykiACT+scrib-/-
	22.9	57.737	125.185
	21.787	94.195	136.607
	19.348	81.596	140.514
	11.88	71.98	131.202
	21.264	40.473	186.75
	19.68	51.365	119.829
	21.222	54.077	130.963
	24.943	64.641	101.541
	20.84	33.139	109.967
	16.875	40.231	114.813
	10.653	45.337	138.312
	22.346	34.947	152.377
		36.344	119.526
			124.517
			131.291
