# Supplementary material for: Adipose tissue-secreted Spz5 promotes distal tumor progression via Toll-6-mediated Hh pathway activation in Drosophila
Source: EMBO J. 2025 Jun 23;44(15):4301–30. doi: 10.1038/s44318-025-00489-y (PMC12317064; doi:10.1038/s44318-025-00489-y)
Supplement: Supplementary file 10 — Source data Fig. 6 [file 44318_2025_489_MOESM10_ESM.zip › Figure 6H/Figure 6H.xlsx]

## Sheet: Sheet1
Group	WT	QykiACT	QykiACT+scrib-/-
	44.392	48.967	84.97
	41.576	60.688	83.508
	35.124	54.405	88.754
	29.081	50.485	85.14
	29.445	62.887	83.682
	39.241	61.645	87.557
	41.273	60.663	72.887
	37.131	62.018	75.353
	43.525	60.816	70.204
	37.733	60.785	59.826
	27.99	59.709	75.081
	28.308		73.767
	38.83
