# Supplementary material for: Adipose tissue-secreted Spz5 promotes distal tumor progression via Toll-6-mediated Hh pathway activation in Drosophila
Source: EMBO J. 2025 Jun 23;44(15):4301–30. doi: 10.1038/s44318-025-00489-y (PMC12317064; doi:10.1038/s44318-025-00489-y)
Supplement: Supplementary file 10 — Source data Fig. 6 [file 44318_2025_489_MOESM10_ESM.zip › Figure 6I/README.txt]

The original images were presented in the order shown in Image 0. To generate the figure in the article, the following processing steps were applied to the original images:
For images 3, 4, 7, 8,  11, 12, 15 and 16, the original images were rotated and cropped to the proportions used in the article.
For images 1, 2, 5, 6, 9, 10, 13 and 14, the original images were rotated to ensure consistent orientation across all images. Next, they were cropped according to the proportions of the control to standardize the magnification levels after cropping. Finally, tissue boundaries were outlined with white lines using the DAPI channel, after which the DAPI channel itself was removed.
