# Supplementary material for: Adipose tissue-secreted Spz5 promotes distal tumor progression via Toll-6-mediated Hh pathway activation in Drosophila
Source: EMBO J. 2025 Jun 23;44(15):4301–30. doi: 10.1038/s44318-025-00489-y (PMC12317064; doi:10.1038/s44318-025-00489-y)
Supplement: Supplementary file 10 — Source data Fig. 6 [file 44318_2025_489_MOESM10_ESM.zip › Figure 6J/Figure 6J.xlsx]

## Sheet: Sheet1
Group	+	r4>domeDN	r4>hopRNAi	r4>Stat92ERNAi#1	r4>Stat92ERNAi#2
	246520	241960	194855	265014	237227
	257779	190761	183249	274741	242301
	270214	237994	169712	230333	216946
	289160	204113	216732	232894	191866
	309506	231621	179590	192227	176817
	231541	229204	179271	253771	180293
	255465	196951	176883	227665	220688
	283816	224504	199767	199446	203152
	268407	182237	205847	183496	196513
	274663	219779	152341	235503	199165
	281235	217227	270402	209410	181770
	291478	244753	210237	235953	185884
	298500	212080	269846	213910	192734
	305550	209528	186805	252362	198645
	313037	226868	252225	191463	214027
	320749	234145	260245	217187	218832
	328711	201430	212871	209474	235258
	237004	198500	239813		228158
		235531	210865		259429
		192584
