# Supplementary material for: Adipose tissue-secreted Spz5 promotes distal tumor progression via Toll-6-mediated Hh pathway activation in Drosophila
Source: EMBO J. 2025 Jun 23;44(15):4301–30. doi: 10.1038/s44318-025-00489-y (PMC12317064; doi:10.1038/s44318-025-00489-y)
Supplement: Supplementary file 10 — Source data Fig. 6 [file 44318_2025_489_MOESM10_ESM.zip › Figure 6K/Figure 6K.xlsx]

## Sheet: Sheet1
Group	+	r4>domeDN	r4>hopRNAi	r4>Stat92ERNAi#1	r4>Stat92ERNAi#2
	129.954	83.586	89.235	87.878	82.631
	122.437	93.865	75.009	104.593	85.868
	154.897	81.029	92.621	79.555	79.996
	157.94	73.128	55.781	102.924	58.162
	125.272	68.492	115.374	107.637	54.222
	149.847	104.701	66.66	92.349	60.239
	137.81	104.743	94.311	96.554	101.068
	83.693	102.56	54.815	101.823	111.973
	117.02	73.63	108.383	72.278	94.411
	123.148	64.464	89.84	116.821	78.975
	146.132	71.933	57.827	107.499	79.406
	119.606	123.903		123.381	62.763
	138.46			144.456	83.745
	115.738			128.007
