# Supplementary material for: Adipose tissue-secreted Spz5 promotes distal tumor progression via Toll-6-mediated Hh pathway activation in Drosophila
Source: EMBO J. 2025 Jun 23;44(15):4301–30. doi: 10.1038/s44318-025-00489-y (PMC12317064; doi:10.1038/s44318-025-00489-y)
Supplement: Supplementary file 10 — Source data Fig. 6 [file 44318_2025_489_MOESM10_ESM.zip › Figure 6L/Figure 6L.xlsx]

## Sheet: Sheet1
Group
IgG spz5_1	0.986233	0.823591	1.23114
Yki-sd spz5_1	124.759	130.057	181.396
IgG spz5_2	0.646176	1.43396	1.07923
Yki-sd spz5_2	106.374	110.891	100.636
IgG spz5_3	0.779165	1.09429	1.16473
Yki-sd spz5_3	68.7363	75.2177	66.8567
