# Supplementary material for: Adipose tissue-secreted Spz5 promotes distal tumor progression via Toll-6-mediated Hh pathway activation in Drosophila
Source: EMBO J. 2025 Jun 23;44(15):4301–30. doi: 10.1038/s44318-025-00489-y (PMC12317064; doi:10.1038/s44318-025-00489-y)
Supplement: Supplementary file 10 — Source data Fig. 6 [file 44318_2025_489_MOESM10_ESM.zip › Figure 6N/Figure 6N.xlsx]

## Sheet: Sheet1
Group	WT	r4>hop	r4>dome	r4>dome+sdRNAi	r4>sdACT	r4>ykiS168A+sd
	68.403	113.309	129.204	59.365	118.033	150.997
	71.866	83.984	119.976	72.857	150.585	160.186
	61.627	96.997	89.863	65.08	141.285	139.866
	65.554	133.442	132.601	68.597	159.036	143.014
	46.363	109.685	145.228	80.596	118.655	148.155
	55.265	93.045	107.144	78.27	160.287	128.366
	63.326	131.084	143.638	78.792	118.917	124.917
	51.5	109.67	125.06	75.026	133.641	133.086
	63.643	114.373	98.412	57.033	94.957	136.462
	55.397	123.559	121.863	86.201	117.682	126.722
	41.5	140.584	109.112		137.065	131.173
	55.78	91.984			127.745	108.94
	72.88				149.115
