# Supplementary material for: Adipose tissue-secreted Spz5 promotes distal tumor progression via Toll-6-mediated Hh pathway activation in Drosophila
Source: EMBO J. 2025 Jun 23;44(15):4301–30. doi: 10.1038/s44318-025-00489-y (PMC12317064; doi:10.1038/s44318-025-00489-y)
Supplement: Supplementary file 10 — Source data Fig. 6 [file 44318_2025_489_MOESM10_ESM.zip › Figure 6P/Figure 6P.xlsx]

## Sheet: Sheet1
Group	+	r4>sdRNAi
	296942	252562
	275752	204175
	268671	190477
	338816	181564
	284230	238777
	279303	261252
	299079	238564
	279436	190384
	309318	202789
	322393	225054
	295885	197743
	309248	202133
	269062	172420
	302207	197007
	345548	210883
	311037	203538
	255653
