# Supplementary material for: Adipose tissue-secreted Spz5 promotes distal tumor progression via Toll-6-mediated Hh pathway activation in Drosophila
Source: EMBO J. 2025 Jun 23;44(15):4301–30. doi: 10.1038/s44318-025-00489-y (PMC12317064; doi:10.1038/s44318-025-00489-y)
Supplement: Supplementary file 10 — Source data Fig. 6 [file 44318_2025_489_MOESM10_ESM.zip › Figure 6Q/Figure 6Q.xlsx]

## Sheet: Sheet1
Group	+			r4>sdRNAi
	Invasion number	Total number	Invasion rates (%)	Invasion number	Total number	Invasion rates (%)
Experiment 1	10	51	19.6078	4	62	6.45161
Experiment 2	12	61	19.6721	8	57	14.0351
Experiment 3	9	49	18.3673	6	56	10.7143
Experiment 4	14	55	25.4545	5	63	7.93651
